# Supplementary material for: Fungal kinases and transcription factors regulating brain infection in Cryptococcus neoformans
Source: Nat Commun. 2020 Mar 23;11:1521. doi: 10.1038/s41467-020-15329-2 (PMC7090016; doi:10.1038/s41467-020-15329-2)
Supplement: Supplementary file 4 — Supplementary Data 1 [file 41467_2020_15329_MOESM4_ESM.xlsx]

## Sheet: Fold change (organ order)
Supplementary Data 1. In vivo gene expression profiling of Cryptococcus neoformans kinases and transcription factors via NanoString-nCounter platform.
* In vivo gene expression fold change of each kinase and TF gene was calculated compared to the average gene expression level of 8 housekeeping control genes
				Day 3	Day 7	Day 14	Day 21	Day 3	Day 7	Day 14	Day 21	Day 3	Day 7	Day 14	Day 21	Day 3	Day 7	Day 14	Day 21
Gene Name	Probe Name	Class Name	Type	Lung	Lung	Lung	Lung	Brain	Brain	Brain	Brain	Kidney	Kidney	Kidney	Kidney	Spleen	Spleen	Spleen	Spleen
ABC1	CNAG_06632T0.1:1174	Endogenous	Kinase	0.0935482	1.38429	3.67858	1.53694	2.22186	-0.0535847	2.84177	1.36665	1.03079	2.87933	1.95282	1.89379	2.06819	1.79955	1.02591	-13.5563
ACA1 (adenylyl cyclase-associated protein)	CNAG_05218.1:657	Endogenous	Virulence gene	-0.413072	0.528249	-4.12175	0.121534	-2.21047	-15.5162	-0.37494	-1.21379	-15.5162	-15.5162	-0.672	-1.7364	-15.5162	-0.0379447	-0.871643	-2.31363
ACL1 (ATP-citrate synthase subunit 1)	CNAG_04640.1:1997	Endogenous	Virulence gene	-0.108269	0.825704	-0.904106	0.559453	-0.636113	-3.0284	-1.06299	-0.375168	-16.8735	-1.39966	-0.961773	0.145208	-2.88096	-1.69232	-1.56928	-2.91243
ACT1	CNAG_00483T0.1:1085	Housekeeping	Control	0.279259	-0.0392493	-0.839942	-1.73047	0.567884	0.00632119	-0.0508863	0.111234	0.214513	-0.0151465	-0.0694874	0.0686765	-0.343539	-0.109971	-0.36715	-0.223022
ADA2	CNAG_01626T0.1:86	Endogenous	TF	0.432179	-0.926443	2.99811	4.4048	-2.24336	-13.7983	-1.59162	-1.51679	-13.7983	-13.7983	-1.19705	-2.00846	-0.784129	-13.7983	-0.355379	-1.10741
ADK1	CNAG_02007T0.1:314	Endogenous	Kinase	-0.83101	-1.48818	1.33004	-0.288085	-0.297068	-2.77038	-1.33281	-2.2561	-0.976674	-17.4991	-0.814495	-0.518708	-3.05085	-1.46301	-0.708912	-1.71121
AFR1 (ATP-binding cassette transporter)	CNAG_00730.1:3074	Endogenous	Virulence gene	-0.988765	-0.578508	0.815753	0.421043	-1.07838	-0.200517	0.00979627	-1.56756	-3.00817	-1.32368	-0.0674705	-0.992129	-1.60528	-1.02443	0.159506	-0.631379
AGS1 (alpha-1,3-glucan synthase)	CNAG_03120.1:5942	Endogenous	Virulence gene	-1.40957	-0.256381	-0.856257	-0.324782	-2.23991	-3.08098	-0.919904	-1.51943	-4.17597	-3.61207	-1.36881	-1.25105	-1.43979	-0.689797	-1.71056	-1.59483
Aldose reductase	CNAG_02722.1:476	Housekeeping	Control	-0.751658	-1.27747	-2.21462	-2.12605	-0.628936	-0.634709	-0.562539	-2.02701	0.623688	-1.07676	-0.498668	-0.545078	0.978314	-0.0315362	-0.0236775	-1.72944
ALK1	CNAG_01333T0.1:494	Endogenous	Kinase	-11.7507	-2.6986	-11.7507	0.350496	-2.09231	-11.7507	-4.74624	-1.86441	-11.7507	-11.7507	-11.7507	-11.7507	-11.7507	-11.7507	-4.02473	-11.7507
ALL1 (Allegen)	CNAG_06220.1:407	Endogenous	Virulence gene	-1.61404	0.302779	-0.235117	2.12174	0.340466	2.15269	2.6085	0.709804	0.762053	2.26172	1.78444	0.977185	0.742486	2.48506	1.63909	0.732265
AOX1 (Alternative oxidase, mitochondrial)	CNAG_00162.1:346	Endogenous	Virulence gene	0.269911	1.12216	0.594361	-0.46707	-0.563785	0.938122	1.76718	-0.53038	-0.821687	0.481911	0.848356	1.26193	-2.93687	1.23986	0.439024	0.402143
APN2	CNAG_04268T0.1:683	Endogenous	TF	0.914178	1.1691	2.54056	3.07101	-1.55505	-12.9377	1.12622	1.2461	-12.9377	-12.9377	-0.705015	1.50484	0.587899	0.375823	0.754771	0.50309
APP1 (secreted antiphagocytic protein)	CNAG_06574.1:243	Endogenous	Virulence gene	1.15262	2.7908	-3.36252	4.18699	1.08896	2.62526	3.94149	2.84442	-13.4723	0.276852	2.97342	-13.4723	-13.4723	2.70423	2.52484	-0.133781
ARG2	CNAG_02802T0.1:388	Endogenous	Kinase	2.56774	2.82122	8.68783	6.04876	0.289405	-10.1624	-3.15793	1.58133	-10.1624	-10.1624	-10.1624	1.56232	-10.1624	1.81072	1.24871	-10.1624
ARG5,6	CNAG_05753T0.1:1479	Endogenous	Kinase	-0.572681	-1.03044	1.69116	0.82219	0.666552	-1.77978	-0.303556	0.160061	0.609701	0.0966125	-0.195066	0.519974	-1.91244	0.0180264	-0.222334	-0.610196
ARK1	CNAG_03843T0.1:1576	Endogenous	Kinase	0.908976	1.28252	5.005	3.83272	3.7894	1.56096	1.0794	3.48982	6.1735	5.64075	1.55939	3.13152	1.33877	2.88622	0.389779	2.30654
ARO80	CNAG_04398T0.1:1608	Endogenous	TF	-0.914904	-0.00758361	2.69018	2.11315	0.0615159	0.831748	0.416079	-0.131071	1.48021	2.01996	0.364902	0.696868	-2.87427	0.713686	-0.830682	-0.352871
ARO8001	CNAG_04345T0.1:1490	Endogenous	TF	0	0	7.25405	12.9646	0	0	0	0	0	0	0	0	0	0	7.38974	0
ASG1	CNAG_03849T0.1:1086	Endogenous	TF	-1.95183	-1.13091	4.5358	1.53834	-0.986754	-13.0778	0.16897	-0.732172	-13.0778	-13.0778	-0.653877	-13.0778	-0.863378	-13.0778	-1.19389	-13.0778
ASG101	CNAG_03018T0.1:697	Endogenous	TF	0.661365	-0.508914	4.02758	3.65186	0.317469	-13.7572	0.1201	0.944461	-13.7572	-13.7572	0.168385	0.914568	-13.7572	0.312883	0.76456	-0.0863845
ATF1	CNAG_04090T0.1:685	Endogenous	TF	-1.09318	-0.586659	-0.806904	0.253152	-2.45077	-3.30819	0.498368	1.64936	-2.79175	-1.44163	0.389219	-0.0330258	-1.11453	-0.36146	-1.40214	-1.86633
ATG1	CNAG_05005T0.1:1976	Endogenous	Kinase	0.956444	1.75278	4.10714	2.74144	-1.82168	-12.7198	1.32223	1.32836	-12.7198	-12.7198	0.729457	-0.995107	-12.7198	-0.278825	0.994456	-2.05678
BCK1	CNAG_04755T0.1:2950	Endogenous	Kinase	0.0216287	0.862142	2.87914	2.51901	0.995738	0.221814	0.781929	1.96578	2.14839	2.04466	0.489013	1.19403	0.78169	0.883049	0.102834	0.54072
BDR1	CNAG_02589T0.1:438	Endogenous	TF	-0.611966	0.513044	5.09329	3.84494	0.0628579	-10.7698	-10.7698	-1.59247	-10.7698	-10.7698	-10.7698	-10.7698	-10.7698	-10.7698	-0.683656	-10.7698
BUB1	CNAG_03184T0.1:2395	Endogenous	Kinase	-4.76105	-2.50755	4.33107	1.97241	-3.78624	-12.9005	-4.75946	-2.12348	-12.9005	-12.9005	-12.9005	-2.43437	-12.9005	-12.9005	-3.18781	-12.9005
BUD16	CNAG_05200T0.1:725	Endogenous	Kinase	-0.340029	-0.316208	4.28858	2.04947	1.39229	-0.135075	-0.153417	-1.19525	-0.471727	-13.6378	0.129659	-0.921391	-0.623617	-0.324193	-1.37274	-2.09711
BUD32	CNAG_02712T0.1:455	Endogenous	Kinase	1.39232	1.36956	6.50234	4.99349	-10.2831	-10.2831	0.276551	-2.12804	-10.2831	4.61353	-0.270087	3.0228	-10.2831	0.99318	-2.24518	2.49087
BWC2	CNAG_02435T0.1:300	Endogenous	TF	-0.883261	0.148554	2.89122	0.28884	0.644027	1.66671	1.20328	1.5282	-2.15219	2.11037	0.7248	0.860881	0.114804	-0.266391	-0.224318	1.11542
BZP1(HXL1)	CNAG_06134T0.1:391	Endogenous	TF	0.700287	0.660902	1.13332	1.62085	0.824361	1.25487	1.1592	1.49614	-0.204443	1.43663	1.78182	1.47612	0.972565	1.17946	0.63482	0.489372
BZP2	CNAG_04263T0.1:829	Endogenous	TF	-2.18467	-1.21857	4.28385	2.15642	-1.95409	-13.3368	-0.720683	-1.74929	-13.3368	-13.3368	-1.9205	0.244056	-13.3368	-1.36368	-1.27003	-13.3368
BZP3	CNAG_00559T0.1:324	Endogenous	TF	-0.848705	1.09361	2.98251	0.507722	1.68707	1.22552	2.51976	-0.0525086	-0.327652	2.36367	2.30197	2.02279	1.55727	1.44439	1.34443	0.0122805
BZP4	CNAG_03346T0.1:736	Endogenous	TF	-0.282213	2.65638	6.34215	3.19096	-1.44225	4.78073	5.05929	-0.0364902	-10.0307	5.7191	4.88259	4.97705	-10.0307	4.74145	4.72046	-10.0307
BZP5	CNAG_07940T0.1:591	Endogenous	TF	0.57846	0.583056	4.5251	2.22083	1.42446	2.71282	-0.462711	1.60483	-1.10608	3.65381	0.368719	2.18984	-0.668196	0.943001	-0.279119	1.31575
CAP10	CNAG_07554.1:1181	Endogenous	Virulence gene	-0.0749998	0.805502	-2.56591	0.109092	-3.11694	-14.5486	-2.42963	-2.16881	-14.5486	-14.5486	-5.82249	-14.5486	-14.5486	-14.5486	-2.78305	-14.5486
CAP59	CNAG_00721.1:1040	Endogenous	Virulence gene	-1.01524	0.382909	1.57769	2.12523	-2.65687	-16.1005	-1.15875	-0.890281	-4.48108	-16.1005	-1.33231	-0.803768	-1.59003	-5.46845	-2.0298	-2.63776
CAP60	CNAG_00600.1:1081	Endogenous	Virulence gene	-1.88399	-0.517888	-13.2235	1.02079	-1.98047	-13.2235	-3.60464	-2.04149	-13.2235	-13.2235	-13.2235	-13.2235	-13.2235	-13.2235	-3.38548	-13.2235
CAP64	CNAG_02885.1:809	Endogenous	Virulence gene	-0.706542	0.841429	2.11031	0.1783	-1.69851	-15.0043	-1.01746	-1.54027	-3.38483	-15.0043	-2.20931	-1.49578	-15.0043	-2.40451	-1.66517	-3.49904
CBK1	CNAG_03567T0.1:681	Endogenous	Kinase	0.893606	-0.417329	3.87876	2.2556	0.811125	-1.02051	-0.0822033	0.896824	3.2554	3.57795	-0.600629	1.39845	1.19845	1.13062	-0.0975463	1.65894
CBP1 (Calcineurin-binding protein)	CNAG_00802.1:228	Endogenous	Virulence gene	0.58413	1.34124	1.98539	3.75157	-1.46708	-12.4931	1.13311	-1.37707	-12.4931	1.25606	-1.30346	-2.13969	-12.4931	0.976013	0.749588	-12.4931
CCD4	CNAG_03279T0.1:898	Endogenous	TF	-1.48588	0.514363	-10.7698	3.59551	0.128304	-10.7698	-1.56509	-0.775661	-10.7698	-10.7698	-0.0636184	-10.7698	2.2443	-10.7698	-0.60161	-10.7698
CCK2	CNAG_07427T0.1:559	Endogenous	Kinase	1.70055	1.68148	3.34227	1.92316	-0.0560939	-2.83492	0.362082	1.03292	-1.09061	-1.80291	0.547993	0.246836	-0.33147	0.284537	-0.262215	0.0986738
CDC24	CNAG_04243.1:2212	Endogenous	Virulence gene	-3.63019	-1.98508	2.87035	1.10109	-1.69108	-14.1086	-0.377846	-2.41606	-14.1086	-14.1086	-2.79335	-14.1086	-14.1086	-14.1086	-1.65373	-14.1086
CDC2801	CNAG_00415T0.1:398	Endogenous	Kinase	-4.08543	-1.40072	3.8085	1.74161	-2.48511	-12.5377	-1.4731	-2.02519	-12.5377	-12.5377	-12.5377	-2.07158	-0.323265	-1.26144	-2.38161	-12.5377
CDC43	CNAG_02756.1:1319	Endogenous	Virulence gene	-1.93887	-0.927863	3.99594	2.15303	-0.994086	-12.3346	-2.86422	-1.29631	-12.3346	-12.3346	-12.3346	-12.3346	-12.3346	-12.3346	-2.0963	-12.3346
CDC50	CNAG_06465.1:502	Endogenous	Virulence gene	-1.39768	0.146124	-1.822	0.815561	-1.47654	-14.7081	0.0112232	-1.08232	-14.7081	-14.7081	-0.0669701	-0.333927	-14.7081	-1.04317	-0.77958	-1.17822
CDC7	CNAG_00636T0.1:795	Endogenous	Kinase	-1.70043	-0.636286	3.71838	1.81484	-1.86749	-12.6316	-1.12421	-0.849976	-12.6316	1.88452	-2.61863	-0.403412	-12.6316	-12.6316	-1.30331	-12.6316
CEP3	CNAG_06276T0.1:772	Endogenous	TF	0.748295	0.280384	2.57182	4.20613	-0.691526	-0.132999	0.726039	0.943232	-12.7826	-12.7826	0.0211768	-0.0251692	-12.7826	-0.838865	0.762568	-0.398007
CEX1	CNAG_04191T0.1:793	Endogenous	Kinase	-3.06796	-3.04147	-2.95672	1.1705	-2.96771	-12.9005	-3.51891	-2.00744	-12.9005	-12.9005	-2.88749	-12.9005	-12.9005	-12.9005	-2.41159	-12.9005
CFO1	CNAG_06241.1:802	Endogenous	Virulence gene	4.55121	5.75794	5.27716	7.29144	-0.697717	-12.6131	1.85699	4.43139	-12.6131	-12.6131	1.92161	3.3946	-12.6131	-0.479927	1.01047	4.97484
CHK1	CNAG_03167T0.1:378	Endogenous	Kinase	-2.20352	-0.935595	3.12213	1.2516	-1.90256	-13.8771	-0.976865	-1.01848	-13.8771	-13.8771	-1.94697	-3.41097	-1.66265	-1.90398	-2.41018	-13.8771
CIG1 (cytokine inducing-glycoprotein)	CNAG_01653.1:184	Endogenous	Virulence gene	20.6139	21.1787	17.6593	22.2187	18.5059	21.1179	21.1091	21.9239	18.8667	20.1685	20.737	19.9523	13.1765	19.8819	20.5033	20.2447
CKA1	CNAG_05694T0.1:266	Endogenous	Kinase	-1.55124	-1.25644	-0.93552	-1.24244	-1.58678	-3.55739	-0.985421	-1.03091	-1.61992	-16.207	-1.39037	-2.34227	0.0567062	-2.80168	-1.85598	-5.54394
CKI1	CNAG_04408T0.1:704	Endogenous	Kinase	-0.433216	-0.135427	4.45499	2.06806	0.0960555	-14.2172	-1.22558	-0.431564	-1.64094	-14.2172	-2.24859	-14.2172	-14.2172	-14.2172	-1.96362	-14.2172
CKY1	CNAG_05097T0.1:418	Endogenous	Kinase	0.977663	1.37626	6.7594	6.18151	-2.74084	-14.2546	-0.200185	-0.239764	-14.2546	-14.2546	-1.55793	-0.193527	-0.728945	-2.28148	0.842384	0.0850802
CLC1 (voltage-gated chloride channel)	CNAG_02702.1:1396	Endogenous	Virulence gene	-2.04383	-0.256552	-6.95626	-0.590883	-2.65839	-13.6844	-1.9584	-1.52613	-13.6844	-13.6844	-3.36999	-13.6844	-13.6844	-13.6844	-1.96633	-13.6844
CLR1	CNAG_04353T0.1:626	Endogenous	TF	-0.627248	0.610315	4.93336	2.65172	0.523771	-13.127	1.18771	1.6404	-0.550769	-13.127	0.838404	0.901093	0.398613	-0.686036	-0.138071	-0.274914
CLR3	CNAG_00871T0.1:684	Endogenous	TF	4.90176	4.32786	8.85839	7.0954	1.8155	-8.8009	2.978	4.42343	-8.8009	-8.8009	1.48189	-8.8009	-8.8009	-8.8009	2.97684	1.86213
CLR4	CNAG_04908T0.1:401	Endogenous	TF	-0.226957	0.534498	2.35866	1.6381	-3.2838	-12.7826	-0.750481	-3.43284	-12.7826	-12.7826	-2.4998	-2.31646	-12.7826	-12.7826	-2.26938	-12.7826
CMK1	CNAG_05439T0.1:642	Endogenous	Kinase	0.273015	0.315536	4.01443	2.56448	-0.0949059	2.12601	-0.961437	1.17632	0.667115	-11.9091	-1.39916	-1.44302	-11.9091	-11.9091	-0.557432	-0.591239
CMK2	CNAG_04272T0.1:396	Endogenous	Kinase	-0.380924	-0.435889	1.7686	1.19461	0.270607	-2.89652	0.603205	-1.0461	-0.78873	0.928421	-0.39607	-0.290717	0.266587	-0.586859	-0.498594	-1.0728
CNAG_00388	CNAG_00388T0.1:944	Endogenous	Kinase	-1.56867	-0.914944	-12.9919	0.995894	-1.65565	-12.9919	-1.59577	-1.43925	-12.9919	-12.9919	-1.95872	-12.9919	-12.9919	-12.9919	-2.89433	-12.9919
CNAG_00683	CNAG_00683T0.1:1192	Endogenous	Kinase	-1.35414	-1.50965	-13.9243	-0.247213	-2.68572	-13.9243	-0.70656	-1.01188	-13.9243	-13.9243	-2.50797	-13.9243	-13.9243	-1.95115	-0.942739	-13.9243
CNAG_00877	CNAG_00877T0.1:479	Endogenous	Kinase	-0.103926	-0.135158	3.48198	2.46263	-1.72127	-13.0095	-1.90231	-3.50577	-13.0095	-13.0095	-1.837	-0.840885	-13.0095	-0.568487	-0.522346	-13.0095
CNAG_00883	CNAG_00883T0.1:915	Endogenous	TF	1.76315	1.85601	7.78128	8.04739	-1.93245	-12.3842	0.874943	0.866493	0.192013	2.51238	-0.216653	-0.156025	0.629896	-12.3842	0.849753	1.49359
CNAG_01250	CNAG_01250T0.1:1744	Endogenous	Kinase	-2.88928	-1.87976	3.22804	-0.409448	0.2997	-15.3389	-1.2054	-0.740944	-1.43211	0.8275	-2.57945	-2.15893	-2.32481	-3.39522	-3.18656	-4.02104
CNAG_01285	CNAG_01285T0.1:381	Endogenous	Kinase	-5.60729	-3.56807	3.4889	0.0347048	-3.38486	-13.7467	-13.7467	-4.24301	-13.7467	-13.7467	-13.7467	-13.7467	-13.7467	-13.7467	-4.34266	-13.7467
CNAG_01317	CNAG_01317T0.1:418	Endogenous	TF	-1.56827	-1.09292	3.41085	0.728154	-3.22989	-13.5918	-4.38701	-2.41485	-13.5918	2.15801	-2.74749	-0.752074	-13.5918	-0.73957	-2.19548	-1.30649
CNAG_01364	CNAG_01364T0.1:178	Endogenous	Kinase	2.09352	1.29699	4.96207	4.24639	-0.107626	0.374933	-0.873665	0.264204	-13.6602	0.0213836	-1.0105	0.130472	-13.6602	-1.68711	-0.572598	-0.521884
CNAG_01664	CNAG_01664T0.1:292	Endogenous	Kinase	-0.96775	-0.766732	1.7913	-1.75146	-2.36287	-15.4462	-1.81143	-0.666331	-2.86999	-15.4462	-2.26073	-1.12646	-3.2318	-15.4462	-2.51884	-2.82999
CNAG_01687	CNAG_01687T0.1:613	Endogenous	Kinase	0.873344	0.761996	3.76241	2.63893	-0.0221449	-13.9335	0.51067	-0.0328312	-13.9335	-13.9335	-0.132913	-0.875941	-0.919366	-1.98978	-0.373364	-0.910215
CNAG_01820	CNAG_01820T0.1:930	Endogenous	Kinase	0.216359	0.410321	1.99327	1.68918	1.12708	-1.26005	-0.406048	-0.365637	-2.54833	-16.4552	-0.479067	0.0141862	-0.830708	-0.237629	-0.534377	-0.345555
CNAG_01845	CNAG_01845T0.1:1406	Endogenous	Kinase	0.180407	0.130341	3.48096	4.74077	0.0749249	-1.38179	-0.341237	0.435056	-1.55808	1.29346	-0.464801	-0.611857	-1.23905	-0.65573	-0.794598	-1.06252
CNAG_01907	CNAG_01907T0.1:768	Endogenous	Kinase	-5.2918	-4.13637	4.00392	1.56807	-3.26802	-13.4312	-13.4312	-4.67631	-13.4312	-13.4312	-13.4312	-13.4312	-13.4312	-13.4312	-4.39272	-1.89059
CNAG_02028	CNAG_02028T0.1:503	Endogenous	Kinase	-3.16744	-2.5753	1.19334	0.627951	-1.15766	-15.1574	-0.510483	-2.05355	-15.1574	-15.1574	-1.58724	-2.11899	-0.70919	-0.347178	-2.05467	-15.1574
CNAG_02134	CNAG_02134T0.1:908	Endogenous	TF	-2.42621	-1.95179	2.09236	0.752908	-2.08027	-15.1495	-1.81975	-1.50661	-15.1495	-15.1495	-2.46184	-15.1495	-15.1495	-15.1495	-2.40765	-4.48648
CNAG_02194	CNAG_02194T0.1:1252	Endogenous	Kinase	-1.67429	-1.43776	2.22636	-0.163793	-2.3806	-15.2192	-0.632997	-1.32891	-15.2192	-0.703094	-1.78156	-2.16168	-15.2192	-2.42552	-1.36129	-15.2192
CNAG_02202	CNAG_02202T0.1:157	Endogenous	Kinase	-2.52468	-2.99338	-0.172956	-0.799031	-1.47143	-16.0372	-1.70809	-2.06272	-3.4609	-16.0372	-4.73763	-2.39581	-16.0372	-4.76089	-2.7295	-3.3793
CNAG_02285	CNAG_02285T0.1:132	Endogenous	Kinase	0.671234	0.0507216	0.453403	-1.35708	0.509199	-2.67002	-1.82704	-0.475571	0.0371104	-1.20017	-1.65305	-0.130505	-1.01024	-1.45841	-1.95667	-0.859406
CNAG_02459	CNAG_02459T0.1:641	Endogenous	Kinase	-0.192312	-0.448443	2.15646	2.27558	-1.54314	-2.32966	0.0520968	-0.24709	-15.8323	-15.8323	0.151598	0.452258	-3.61791	-1.49819	0.247324	-0.339456
CNAG_02671	CNAG_02671T0.1:835	Endogenous	TF	-2.24264	-1.44722	1.07853	-1.21317	-2.68813	-2.64988	-1.60177	-1.68786	-1.1051	-1.7183	-1.2118	-2.28786	-1.14612	-2.18372	-2.97873	-2.77916
CNAG_02686	CNAG_02686T0.1:1494	Endogenous	Kinase	2.0582	1.17569	5.13205	4.39091	0.433387	0.474117	0.788316	2.43176	0.332471	0.879563	0.702225	1.43402	1.64376	1.2493	1.61995	1.87658
CNAG_02698	CNAG_02698T0.1:798	Endogenous	TF	0.597616	-0.248246	3.95795	2.76599	0.257508	-13.8382	0.198815	0.50739	-13.8382	-13.8382	-0.182339	0.713876	-13.8382	-0.761287	0.352056	0.728984
CNAG_02787	CNAG_02787T0.1:384	Endogenous	Kinase	0.177605	0.411343	3.44325	1.67272	0.885073	-13.6713	0.535333	0.427351	-1.09506	2.98276	0.285466	0.724755	0.529698	-0.357756	0.887762	0.924419
CNAG_02847	CNAG_02847T0.1:281	Endogenous	Kinase	-1.59745	-1.85238	-2.54695	1.92097	-0.96586	-12.4372	-12.4372	-3.45568	-12.4372	-12.4372	-12.4372	-12.4372	-12.4372	-12.4372	-2.48687	-12.4372
CNAG_02866	CNAG_02866T0.1:937	Endogenous	Kinase	-2.68754	-1.59024	2.50712	0.487335	0.700759	-13.3644	-2.20777	-1.71387	-13.3644	-13.3644	-1.73963	-1.6397	-13.3644	-2.08814	-0.313312	-13.3644
CNAG_02897	CNAG_02897T0.1:1111	Endogenous	Kinase	-0.231796	-0.657547	4.40412	2.01137	-1.86749	-12.6316	-1.42717	-0.432446	-12.6316	-12.6316	-1.92541	-12.6316	-12.6316	-12.6316	-1.066	-12.6316
CNAG_02936	CNAG_02936T0.1:1773	Endogenous	TF	-2.39597	-1.98215	-5.02269	-0.922857	-2.60953	-16.4012	-2.14315	-1.56484	-16.4012	-16.4012	-2.92998	-16.4012	-4.18674	-2.23977	-2.71323	-5.73815
CNAG_02962	CNAG_02962T0.1:1476	Endogenous	Kinase	-1.63703	-0.885263	3.67364	1.93459	-2.31017	-12.762	-1.75912	-1.01074	-12.762	-12.762	-2.47918	-2.29584	-12.762	-12.762	-0.869211	-12.762
CNAG_02976	CNAG_02976T0.1:409	Endogenous	Kinase	-1.53778	-1.50752	-2.74776	0.121671	-1.99997	-14.7704	-1.38909	-0.735934	-14.7704	1.14097	-2.1995	-1.68136	-2.55592	-0.984993	-1.66185	-2.6619
CNAG_03129	CNAG_03129T0.1:861	Endogenous	TF	1.80426	1.3848	7.73074	7.3703	-0.105556	-11.6193	1.23788	-0.586756	-11.6193	-11.6193	-0.226813	-1.15318	-11.6193	-11.6193	1.30561	-0.956271
CNAG_03171	CNAG_03171T0.1:1427	Endogenous	Kinase	0.886955	0.997115	5.34374	3.23495	-1.64533	2.12708	-1.21415	-0.636592	0.394484	3.38365	-1.89899	-12.1818	-12.1818	-0.208665	-0.386059	-12.1818
CNAG_03261	CNAG_03261T0.1:677	Endogenous	TF	-0.951049	-1.02911	1.20698	0.649148	-1.91803	-15.9326	-0.698459	-1.24341	-3.35637	-15.9326	-1.35674	-0.772635	-15.9326	-0.84381	-1.30558	-1.64843
CNAG_03701	CNAG_03701T0.1:2265	Endogenous	Kinase	-1.95876	-2.07236	1.15297	0.27458	-0.902434	-1.50538	-1.29372	-0.491943	-1.56748	-1.63839	-1.15082	-0.714218	-0.175354	-1.8767	-1.76063	-2.97825
CNAG_03790	CNAG_03790T0.1:345	Endogenous	TF	1.14386	0.930791	4.0275	5.23435	-0.187452	0.367704	0.549851	1.11156	0.268832	1.39245	0.175461	0.821005	0.828953	-0.217696	-0.0334457	0.552676
CNAG_03791	CNAG_03791T0.1:1649	Endogenous	Kinase	-1.28982	-0.271371	-12.956	1.80257	-1.36108	-12.956	-0.0266649	-0.217621	-12.956	-12.956	-2.07708	-12.956	-12.956	0.120919	-0.588507	-12.956
CNAG_03821	CNAG_03821T0.1:670	Endogenous	Kinase	-0.0795755	-0.217184	2.59875	1.25567	-2.08538	-13.7572	-0.320627	-0.510865	-13.7572	1.13944	-1.26847	-13.7572	-13.7572	-13.7572	-1.19525	-13.7572
CNAG_03826	CNAG_03826T0.1:809	Endogenous	TF	-1.22081	-0.505549	4.4839	2.65129	-0.918441	-13.1431	0.44026	-0.0369172	-13.1431	-13.1431	0.962282	-13.1431	-13.1431	-1.8668	0.201063	-0.709754
CNAG_04023	CNAG_04023T0.1:719	Endogenous	TF	-1.21737	-1.40199	2.79475	1.7202	-1.89811	-13.9609	-0.711957	-1.00461	-13.9609	-13.9609	-1.25864	-2.68617	-13.9609	-0.482441	-0.487863	-1.34465
CNAG_04083	CNAG_04083T0.1:1508	Endogenous	Kinase	1.08327	0.801197	4.68467	4.65546	1.08333	-1.71851	0.720515	0.693909	-14.3681	-14.3681	0.163119	-0.0214978	-1.35396	-0.582736	0.823096	-0.77585
CNAG_04118	CNAG_04118T0.1:1289	Endogenous	Kinase	-1.13032	-1.10533	1.49728	2.1654	-1.58026	-13.6713	-1.99044	-1.54718	-13.6713	-13.6713	-2.49884	-3.2052	-13.6713	-0.877598	-1.37372	-13.6713
CNAG_04130	CNAG_04130T0.1:741	Endogenous	TF	0.491346	1.10619	4.33605	3.55592	-0.698997	-12.5132	1.13592	0.275835	-12.5132	-12.5132	0.429309	1.04294	-0.298795	0.134797	1.57938	1.21604
CNAG_04148	CNAG_04148T0.1:937	Endogenous	Kinase	-3.79442	-3.24597	1.98766	0.562338	-2.64564	-14.3544	-3.73598	-1.55886	-14.3544	-14.3544	-3.24941	-1.88606	-14.3544	-14.3544	-3.23112	-14.3544
CNAG_04156	CNAG_04156T0.1:390	Endogenous	Kinase	-0.193875	-1.17897	2.47723	-0.098872	-0.984644	-15.7562	-1.24315	-2.0827	-1.36229	-15.7562	-1.06279	-0.426319	-1.09697	-15.7562	-1.37629	-2.98224
CNAG_04226	CNAG_04226T0.1:893	Endogenous	TF	-0.0642556	-0.0428249	2.14873	2.55092	-1.85372	-0.594769	0.100249	1.2344	-14.6065	-14.6065	0.375772	-0.151769	1.37267	-0.325771	0.0131242	0.0150037
CNAG_04335	CNAG_04335T0.1:1702	Endogenous	Kinase	-3.11005	-2.45565	2.11658	0.707128	-3.83077	-14.5949	-3.53896	-3.04228	-14.5949	-14.5949	-3.88869	-14.5949	-14.5949	-14.5949	-3.11873	-14.5949
CNAG_04347	CNAG_04347T0.1:1029	Endogenous	Kinase	-0.634549	-2.07703	-0.220708	1.1245	-1.98428	-14.3544	-3.46401	-1.98201	-14.3544	-14.3544	-3.47546	-14.3544	-14.3544	-14.3544	-1.87867	-14.3544
CNAG_04577	CNAG_04577T0.1:223	Endogenous	Kinase	0.493077	0.478588	-1.71757	0.678071	0.463441	-0.818551	0.53757	0.0291074	-1.65829	-15.2418	-0.0918897	0.197252	-3.02732	-0.511001	0.604868	-0.428825
CNAG_04600	CNAG_04600T0.1:750	Endogenous	TF	3.06817	1.80199	7.55053	6.04199	-0.066112	-9.72451	-0.721346	2.92838	-9.72451	-9.72451	-0.475802	-9.72451	-9.72451	-9.72451	1.39026	-9.72451
CNAG_04798	CNAG_04798T0.1:238	Endogenous	TF	-0.913877	-0.232252	1.07856	-1.15558	0.399523	-1.08845	0.376679	0.483103	-1.29524	1.12727	0.0963094	0.435816	-0.685768	-0.349158	-0.539273	0.260762
CNAG_04843	CNAG_04843T0.1:822	Endogenous	Kinase	-3.16703	-1.93349	-2.00764	2.40666	-1.9609	-11.6193	-2.23772	-4.50994	-11.6193	2.89685	-11.6193	-11.6193	-11.6193	-11.6193	-1.08555	-11.6193
CNAG_04864	CNAG_04864T0.1:987	Endogenous	TF	0.607314	0.820361	3.38732	2.32984	-0.404391	-14.9768	0.6085	-0.307816	-14.9768	-1.29523	0.220742	0.755768	-2.76239	-1.54653	0.162005	0.302806
CNAG_05125	CNAG_05125T0.1:569	Endogenous	Kinase	-2.03389	-2.04578	0.330215	1.12153	-1.6839	-15.3355	-1.95208	-1.99084	-15.3355	-15.3355	-2.68574	-1.25193	-15.3355	-15.3355	-1.24477	-4.67243
CNAG_05274	CNAG_05274T0.1:1581	Endogenous	Kinase	-0.963477	-0.512635	4.83706	1.97153	-2.77452	-12.9377	-1.07012	-0.635121	-12.9377	-12.9377	-3.25685	-2.47162	-12.9377	-1.66147	-1.74165	-12.9377
CNAG_05311	CNAG_05311T0.1:972	Endogenous	TF	-1.50917	-1.73076	-2.97303	0.0116542	-2.30167	-15.072	-1.14104	-1.49725	-15.072	-15.072	-3.10344	-2.10206	-15.072	-15.072	-1.7375	-2.68747
CNAG_05436	CNAG_05436T0.1:711	Endogenous	TF	1.22057	1.41921	8.95294	7.23802	-0.632155	-10.6847	0.337272	1.40301	-10.6847	-10.6847	0.348412	-10.6847	-10.6847	-10.6847	1.09489	0.855901
CNAG_05484	CNAG_05484T0.1:497	Endogenous	Kinase	-3.23175	-1.89462	4.10422	2.35251	-1.66498	-13.3368	-1.91443	-1.19479	-13.3368	-13.3368	-2.63057	-13.3368	-13.3368	-13.3368	-1.96811	-13.3368
CNAG_05535	CNAG_05535T0.1:2780	Endogenous	TF	-0.694284	-0.292529	3.75432	1.49073	0.548815	-14.3681	0.141369	1.25145	-14.3681	-14.3681	-1.3551	-2.62807	-14.3681	-1.72007	-0.248212	-1.05348
CNAG_05549	CNAG_05549T0.1:1464	Endogenous	Kinase	-2.07071	-0.51792	-13.3915	1.28152	-1.64674	-13.3915	0.155798	-1.47553	-13.3915	-13.3915	-2.09198	-13.3915	-13.3915	-1.4184	-0.94669	-13.3915
CNAG_05935	CNAG_05935T0.1:520	Endogenous	Kinase	-0.488953	-0.889791	-2.23347	0.258189	-2.034	-14.8892	-0.93566	-0.905547	-14.8892	-14.8892	-1.93507	-1.74547	-1.36358	-14.8892	-1.37793	-1.15995
CNAG_05970	CNAG_05970T0.1:1662	Endogenous	Kinase	-0.655265	0.227931	3.08671	2.7682	-1.97742	-14.7124	-0.428584	-0.0764684	-14.7124	-14.7124	-0.439704	-0.453702	-0.0531959	-0.889269	-0.0623017	-0.872639
CNAG_06001	CNAG_06001T0.1:775	Endogenous	Kinase	-3.90578	-0.425869	4.71193	2.83614	-3.17357	-13.3368	-0.910328	-2.18889	-13.3368	2.41298	-1.36817	-0.0308927	-13.3368	-0.484599	-0.939488	-13.3368
CNAG_06097	CNAG_06097T0.1:964	Endogenous	TF	-1.76412	-0.0746635	-1.44087	2.28657	-1.52033	-12.2125	-0.711433	-3.03513	-12.2125	-12.2125	-0.243884	-12.2125	-12.2125	-12.2125	-0.11249	-0.671847
CNAG_06174	CNAG_06174T0.1:3098	Endogenous	Kinase	0.161583	-0.398432	3.54012	1.92111	-1.73604	-14.4348	0.239922	0.685694	-14.4348	-14.4348	-0.704953	-0.150082	0.224465	-0.816029	-0.142036	-3.11685
CNAG_06252	CNAG_06252T0.1:469	Endogenous	TF	3.1166	3.28525	8.57811	7.47401	1.61797	-8.43463	3.76248	2.28067	-8.43463	-8.43463	-8.43463	-8.43463	-8.43463	-8.43463	2.56302	4.70371
CNAG_06327	CNAG_06327T0.1:1380	Endogenous	TF	-0.06228	0.939948	3.81946	2.10527	2.49892	2.15514	1.15373	2.00405	4.20401	3.39362	1.7641	2.39781	0.540746	2.14261	0.625953	1.82675
CNAG_06432	CNAG_06432T0.1:518	Endogenous	Kinase	-0.320515	-0.26696	-0.470962	-1.14052	0.343752	0.959455	0.732921	0.648094	-0.708431	0.0645083	0.627827	0.316108	0.415928	0.921595	0.231129	-0.852636
CNAG_06445	CNAG_06445T0.1:270	Endogenous	Kinase	0.0548822	0.314018	3.53301	1.54326	0.293678	-0.759266	0.10652	1.5208	0.495433	0.896411	0.611676	0.817839	-0.0609297	-0.643219	-0.464095	0.775154
CNAG_06454	CNAG_06454T0.1:959	Endogenous	Kinase	-1.82256	-2.13755	1.59701	0.449651	-2.20802	-13.5442	-2.33978	-0.517378	-13.5442	-13.5442	-3.26145	-0.981792	-13.5442	-13.5442	-2.87453	-13.5442
CNAG_06489	CNAG_06489T0.1:211	Endogenous	Kinase	-0.954752	-1.5328	2.47476	0.701283	-2.37918	-12.741	-1.61603	-2.74687	-12.741	-12.741	-4.1122	-0.951234	-12.741	-12.741	-1.45261	-12.741
CNAG_06500	CNAG_06500T0.1:817	Endogenous	Kinase	0.0377729	0.0188859	5.91502	3.56035	-3.09767	-10.8502	-1.84702	-1.0805	-10.8502	-10.8502	-10.8502	-10.8502	-10.8502	-10.8502	-0.570847	-10.8502
CNAG_06642	CNAG_06642T0.1:3018	Endogenous	Kinase	-2.07061	-1.41041	-15.0804	-0.280061	-1.77573	-15.0804	-0.455258	-1.46122	-15.0804	-15.0804	-1.23566	-4.61428	-2.86596	-1.5636	-1.31457	-15.0804
CNAG_06845	CNAG_06845T0.1:3030	Endogenous	Kinase	1.20316	1.02118	3.19744	2.39055	-1.9143	-11.5727	-4.56824	-0.624951	-11.5727	-11.5727	-1.28991	0.167329	-11.5727	-0.296432	-1.33095	-0.909668
CNAG_07377	CNAG_07377T0.1:3296	Endogenous	Kinase	-0.251466	-0.781056	2.11656	1.18258	-0.135983	-2.85964	-0.514563	-0.185737	-1.96842	-16.3623	-0.332568	-0.0405157	-0.164677	-0.707357	-0.400743	-0.762851
CNAG_07408	CNAG_07408T0.1:488	Endogenous	Kinase	-0.467465	0.372956	-4.85314	1.15125	-1.16703	-12.762	0.454585	0.139967	-12.762	-12.762	-0.635056	-12.762	-12.762	-12.762	-0.134207	-12.762
CNAG_07460	CNAG_07460T0.1:1636	Endogenous	TF	-1.77227	-1.08639	-3.0527	1.91176	-1.17275	-12.8815	-1.41925	-2.10448	-12.8815	-12.8815	-1.58197	-12.8815	-12.8815	-0.233465	-1.08455	-12.8815
CnMT1 (metallothionein)	CNAG_05449.1:150	Endogenous	Virulence gene	2.68264	3.26087	3.13626	0.891331	-1.78711	-1.68069	0.745099	-0.770589	-1.3017	-1.15043	0.781034	0.808548	-0.00875298	0.46655	0.368128	1.73766
CnMT2	CNAG_00306.1:142	Endogenous	Virulence gene	6.84377	8.12612	9.32838	10.0578	-2.86763	-11.4843	1.21475	2.75538	-11.4843	-11.4843	1.92247	4.10818	-11.4843	-0.852249	3.38389	6.42829
Cofilin	CNAG_02991.1:154	Housekeeping	Control	-0.656437	0.0381564	-0.101394	0.471304	-1.17725	-1.75475	-1.13526	-1.42502	-2.52718	-2.06124	-1.03287	-0.914808	-1.66842	-0.942205	-1.15453	-1.33513
CPK1	CNAG_02511T0.1:537	Endogenous	Kinase	-0.640979	-0.590109	3.61492	1.4983	-1.58097	-13.6149	-0.44922	-0.199899	0.291892	-13.6149	-1.4334	-13.6149	-13.6149	-2.33867	-1.47492	-13.6149
CPK2	CNAG_02531T0.1:373	Endogenous	Kinase	1.62284	1.76792	4.45061	3.44086	0.846676	-12.6542	-0.792926	0.713117	-12.6542	-12.6542	-2.14421	-1.37945	-12.6542	-12.6542	-1.48798	-0.269607
CPS1	CNAG_04320.1:449	Endogenous	BBB gene	-0.228199	1.06109	0.928957	2.66551	-0.920509	-14.1647	1.10216	0.0132825	-14.1647	-14.1647	-0.338211	-0.468966	-1.67832	-1.79078	-0.448192	-4.1369
CRG1 (Regulator of G-protein signaling)	CNAG_00125.1:778	Endogenous	Virulence gene	9.51693	12.218	10.0418	13.6354	8.89837	0	7.41546	0	0	0	0	10.3534	0	0	8.91399	0
CRK1	CNAG_06193T0.1:1485	Endogenous	Kinase	0.564126	0.771649	2.3515	3.38883	0.820683	-13.4826	0.142768	0.616115	-13.4826	-13.4826	0.786165	1.1531	-13.4826	-0.00408952	0.633683	-13.4826
CRL6	CNAG_07797T0.1:351	Endogenous	TF	-2.38472	-2.7394	-13.378	-0.330138	-2.35728	-13.378	-2.22139	-13.378	-0.801766	-13.378	-2.6718	-13.378	0.147617	-2.10176	-1.23937	-13.378
CTR4	CNAG_00979.1:685	Endogenous	Virulence gene	0.357592	2.02045	-1.57753	2.98316	1.68482	3.62008	3.36074	3.31552	0.0353221	3.06497	2.82263	1.99483	-0.000514417	3.09449	2.07636	1.55489
CUF1	CNAG_07724T0.1:1293	Endogenous	TF	-1.12572	0.0220913	4.13446	2.17091	-1.52603	-12.8622	0.623289	-0.884728	-12.8622	-12.8622	-1.44596	-12.8622	-12.8622	-0.918526	0.167353	-12.8622
DAK101	CNAG_00826T0.1:779	Endogenous	Kinase	2.63192	3.61171	6.76716	6.09515	0.942673	2.24647	3.87391	3.6964	-11.2562	3.17805	4.49196	3.81212	-11.2562	4.30794	4.32569	2.64448
DAK102	CNAG_02551T0.1:164	Endogenous	Kinase	-1.42873	0.707007	5.07884	3.297	-0.555444	-12.1504	-1.44707	-1.96199	-12.1504	-12.1504	-0.343467	-12.1504	-12.1504	-12.1504	-0.00531434	-0.609732
DAK202A	CNAG_02799T0.1:917	Endogenous	Kinase	-0.252523	-1.03345	4.46244	1.85683	-0.566404	-13.3368	-0.18328	-2.05513	-0.760528	-13.3368	-0.288688	-0.27922	-1.12235	-0.543064	0.846695	-13.3368
DDT1	CNAG_04583T0.1:1893	Endogenous	TF	-0.755637	-0.553297	2.70303	1.11806	-1.07212	-15.3699	0.0069029	-0.584031	-15.3699	-15.3699	-1.51291	-0.851365	-2.3558	-1.14758	-0.602473	-1.32879
ECA1 (sarcoplasmic/endoplasmic reticulum Ca2+-ATPase)	CNAG_05592.1:1964	Endogenous	Virulence gene	-1.46684	-0.353034	-1.17254	1.30666	-2.32935	-15.623	-0.47187	-0.946204	-2.43773	-15.623	-0.993305	-0.926571	-1.11251	-1.26803	-0.588878	-2.28447
ECM22	CNAG_03710T0.1:1461	Endogenous	TF	0.950666	0.882307	4.31244	3.30821	-1.29541	0.0179583	0.797792	0.45423	-12.6316	-12.6316	-0.276843	-0.463038	-12.6316	-12.6316	0.220412	-12.6316
ENA1	CNAG_00531.1:1583	Endogenous	Virulence gene	0.509416	2.35655	0.558397	3.2018	-2.17764	1.57233	2.4448	1.42536	-1.51739	-1.03293	2.05407	0.784486	1.04507	1.91729	1.60185	-0.132186
ENV7	CNAG_03796T0.1:397	Endogenous	Kinase	0.0127286	-0.199762	3.65652	2.51506	-2.10231	-13.7362	-1.19447	-1.25308	-13.7362	-13.7362	-2.70303	-13.7362	-13.7362	-13.7362	-1.2438	-13.7362
ERT1	CNAG_04588T0.1:799	Endogenous	TF	-1.95071	-1.79383	-0.239195	1.85569	-1.56337	-13.9789	-0.490162	-1.33941	-13.9789	-13.9789	-1.50022	-2.70415	-13.9789	-13.9789	-0.537132	-2.66099
FAB1	CNAG_01209T0.1:2300	Endogenous	Kinase	-0.514127	0.0185787	4.80252	2.66384	-2.24534	-13.0095	0.118012	-0.390814	-13.0095	-13.0095	-1.97632	-1.73474	-13.0095	-0.568487	-1.22851	-13.0095
FAP1	CNAG_07506T0.1:1444	Endogenous	TF	-1.78425	-1.49365	2.4002	0.308397	-2.12464	-12.741	0.014135	-1.26862	-12.741	-12.741	-0.49498	-0.178597	-0.526607	-1.46478	-1.5656	-2.07801
FBP1 (f-box protein of scf ubiquitin-ligase complex)	CNAG_05280.1:723	Endogenous	Virulence gene	0.26939	1.00805	2.05957	2.75974	-1.7271	-13.1139	0.0323328	-1.41617	-13.1139	-13.1139	-3.06284	-1.36807	-13.1139	-1.5033	0.0685088	-13.1139
FBP26	CNAG_04221T0.1:755	Endogenous	Kinase	-1.57092	-0.979305	2.07152	0.684428	0.612202	0.453502	-0.187146	-1.26802	-0.84786	1.51629	0.204196	-0.220246	0.278487	0.919827	-1.02202	-1.51682
FHB1 (Nitric oxide dioxygenase)	CNAG_01464.1:776	Endogenous	Virulence gene	-6.83516	-4.621	-10.0518	-4.46784	-1.69807	-17.9611	-1.30698	-6.67248	-17.9611	-17.9611	-2.62431	-2.37628	-4.31962	-1.34385	-1.82467	-17.9611
FKH101	CNAG_05861T0.1:677	Endogenous	TF	11.372	12.6193	16.7407	14.9192	14.8433	0	10.4377	14.5409	13.166	14.8966	11.1725	14.6725	13.9025	13.4303	10.9558	0
FKH2	CNAG_02566T0.1:697	Endogenous	TF	-0.754844	-0.657172	3.28201	1.98228	-2.42542	-14.5714	-0.743245	-1.77104	-14.5714	-14.5714	-1.62132	-3.29666	-14.5714	-14.5714	-0.641355	-3.90837
FNX1	CNAG_03845.1:1141	Endogenous	BBB gene	-0.104559	-0.430245	5.2198	3.62975	0.820363	2.2861	-0.365944	0.696268	0.0110128	2.5956	-0.678999	1.14049	0.98348	0.196607	-0.867383	1.0402
FPK1	CNAG_04040T0.1:1064	Endogenous	Kinase	-1.92664	-1.12504	2.73611	1.34596	-2.36289	-13.127	0.0241678	-1.61013	-13.127	-13.127	-2.2481	-0.564579	-13.127	-0.333305	-0.970954	-0.135924
FRK101	CNAG_05104T0.1:301	Endogenous	Kinase	8.45227	6.50972	15.1412	14.7369	0	0	0	0	0	0	0	0	0	0	8.24992	0
FRK102	CNAG_01061T0.1:1025	Endogenous	Kinase	-4.22845	-2.21361	-3.45313	2.11144	-1.3836	-10.4979	-2.81596	-10.4979	-10.4979	-10.4979	-10.4979	-10.4979	-10.4979	2.35433	-0.845515	-10.4979
FZC1	CNAG_04878T0.1:992	Endogenous	TF	1.18754	1.7042	6.41166	4.13855	-0.554567	-11.9823	1.18409	1.00576	-11.9823	-11.9823	-0.457984	-11.9823	-11.9823	1.63645	0.2498	-11.9823
FZC10	CNAG_04836T0.1:1215	Endogenous	TF	1.27822	0.931013	7.7537	5.10722	-3.12888	-10.1624	-10.1624	0.420932	-10.1624	-10.1624	-10.1624	-10.1624	-10.1624	-10.1624	0.177583	-10.1624
FZC11	CNAG_01069T0.1:1335	Endogenous	TF	-0.560132	-0.569566	4.13353	1.66587	-0.676865	-0.285425	0.997401	0.824381	2.3597	3.03897	0.244749	1.15168	0.114388	0.462257	0.506582	-13.7881
FZC12	CNAG_00670T0.1:423	Endogenous	TF	-3.402	-1.76496	5.72275	2.11724	-1.30849	-12.3292	0.132316	-0.331106	-12.3292	3.42053	-2.31623	-12.3292	-12.3292	1.33184	-1.86121	-12.3292
FZC13	CNAG_02066T0.1:162	Endogenous	TF	3.10178	3.00531	8.8179	6.13641	7.05806	6.73694	-8.8009	5.4299	9.12423	9.08169	2.20115	5.5825	3.41354	5.3307	-0.789695	2.73975
FZC14	CNAG_03914T0.1:755	Endogenous	TF	-3.90473	-2.49856	4.63118	2.50625	-0.542765	-12.357	-2.03217	-3.17964	-12.357	-12.357	-2.07421	-12.357	-12.357	-12.357	-1.01121	-12.357
FZC15	CNAG_06188T0.1:1736	Endogenous	TF	8.30013	9.94595	16.3488	14.4236	0	0	8.48878	8.48594	0	0	0	0	0	0	10.6349	0
FZC16	CNAG_04916T0.1:687	Endogenous	TF	0	7.39353	0	13.335	0	0	8.14102	0	0	0	0	0	0	0	5.15615	0
FZC17	CNAG_02322T0.1:1562	Endogenous	TF	-11.6193	-0.67833	-1.37506	2.33208	-1.9609	-11.6193	-11.6193	-4.50994	-11.6193	-11.6193	-11.6193	-11.6193	-11.6193	-11.6193	-1.23082	-11.6193
FZC18	CNAG_04012T0.1:999	Endogenous	TF	-0.964779	-0.343939	5.42528	3.32904	1.63376	-12.6316	-0.60161	0.0805313	-12.6316	3.97169	0.235923	2.09494	-12.6316	1.46953	-1.1865	1.51115
FZC19	CNAG_02364T0.1:453	Endogenous	TF	-3.31947	-0.304715	5.53027	2.5177	-1.00405	-12.2426	-1.25269	-1.8333	1.66425	-12.2426	-12.2426	-12.2426	-12.2426	0.198413	-3.26965	-12.2426
FZC2	CNAG_05255T0.1:844	Endogenous	TF	-0.322532	0.259388	4.04665	2.01592	-0.885868	-14.0906	0.257367	0.127016	-14.0906	-14.0906	-1.26988	-0.523977	-1.07647	-0.121768	-0.0477904	-0.868444
FZC20	CNAG_03086T0.1:969	Endogenous	TF	-2.7863	-1.6315	-12.6983	1.43588	-2.64568	-12.6983	-3.31669	-1.69782	-12.6983	-12.6983	-12.6983	-12.6983	-12.6983	-12.6983	-1.745	-12.6983
FZC21	CNAG_05019T0.1:629	Endogenous	TF	-0.201364	-0.334349	4.6995	2.20321	0.544215	0.957334	-0.149188	-1.05814	1.31608	1.8188	0.575277	1.30137	1.37042	1.08359	-0.98029	-13.0778
FZC22	CNAG_07011T0.1:443	Endogenous	TF	-0.315059	0.39275	1.49141	1.66389	0.484763	-13.6602	0.465238	0.61515	-1.08396	1.47393	-0.045469	0.645142	1.34623	0.308622	-0.38934	-13.6602
FZC23	CNAG_02723T0.1:763	Endogenous	TF	-1.29917	-1.01802	3.27803	1.28259	-1.53631	1.09861	-0.384524	-0.364647	-0.0449994	-0.270229	-1.05461	0.640374	-0.0493363	-0.874899	-1.26646	-1.84337
FZC24	CNAG_03183T0.1:814	Endogenous	TF	-4.01691	-1.92128	-13.061	1.20812	-2.44463	-13.061	-1.07705	-3.71129	-13.061	-13.061	-2.77825	-13.061	-13.061	-13.061	-1.29579	-13.061
FZC25	CNAG_06483T0.1:716	Endogenous	TF	-1.28919	0.0385534	3.58265	2.24893	1.26426	-13.4312	-0.153002	1.65405	-0.265207	2.46577	0.164965	0.21163	0.769782	1.00667	-0.923336	-1.14597
FZC26	CNAG_04774T0.1:1386	Endogenous	TF	-0.154723	0.221797	3.28313	2.91302	-1.77641	-0.107718	-1.44	-0.694022	-1.29121	-13.8675	-3.16125	-1.10254	-1.65303	-13.8675	-1.23744	-1.75902
FZC27	CNAG_04594T0.1:1614	Endogenous	TF	2.11635	2.39349	6.6127	3.69661	5.04928	6.12686	2.47784	4.26943	6.91041	6.62638	3.25116	4.0471	4.18277	4.67549	1.36283	4.92421
FZC28	CNAG_00505T0.1:828	Endogenous	TF	1.33498	1.84117	8.96817	7.66445	-1.01054	-9.8857	-9.8857	-1.39975	-9.8857	-9.8857	-1.25685	-9.8857	-9.8857	-9.8857	0.890538	-9.8857
FZC29	CNAG_07901T0.1:1228	Endogenous	TF	-0.805078	-0.735643	2.53111	1.98192	-1.38988	-13.3644	0.0098388	-0.394829	-0.788151	0.317194	-0.0511931	-0.329352	1.29482	0.0408905	-0.399904	0.727032
FZC3	CNAG_04895T0.1:1355	Endogenous	TF	2.1368	0.619546	5.35691	5.95829	-0.0645594	-13.7256	0.308943	0.663142	-0.142113	-13.7256	-0.217399	1.53849	1.79467	-1.28459	1.21055	1.11292
FZC30	CNAG_04457T0.1:598	Endogenous	TF	11.748	13.5724	18.0527	15.6943	9.31929	0	14.5406	13.54	0	0	13.5684	11.74	0	12.7937	12.837	0
FZC31	CNAG_03741T0.1:433	Endogenous	TF	0	10.4993	16.9948	15.3335	0	0	0	0	0	0	0	0	0	0	5.15615	0
FZC32	CNAG_03768T0.1:1576	Endogenous	TF	-1.38373	-0.689362	3.97253	2.17769	-1.08497	-13.649	0.537532	1.11429	-0.0655654	-13.649	0.465447	0.578516	1.19422	1.64802	-0.429858	-2.33113
FZC33	CNAG_03561T0.1:1397	Endogenous	TF	-2.22008	-0.000606653	3.75722	3.17817	-0.830088	-12.1183	0.761756	0.267525	-12.1183	2.77833	-0.14968	1.35563	0.0961466	-0.842024	-0.265015	-12.1183
FZC34	CNAG_00896T0.1:1141	Endogenous	TF	2.46136	1.94882	6.37357	5.10078	-0.862221	-11.314	-2.54524	0.405085	-11.314	-11.314	-0.804034	2.39359	-11.314	-0.0377486	-0.368007	-11.314
FZC35	CNAG_06339T0.1:1550	Endogenous	TF	0.775957	0.491695	5.59758	4.29222	-0.158133	-12.762	1.02408	-0.475309	-12.762	-12.762	-0.5681	1.04105	-12.762	-1.4857	1.18416	-0.995301
FZC36	CNAG_01948T0.1:1284	Endogenous	TF	-1.05269	-0.679317	-4.31578	1.45071	-2.13502	-13.9149	-1.3723	-0.935402	-1.33869	-13.9149	-2.29016	-1.38913	-13.9149	-2.63868	-1.8832	-2.3743
FZC37	CNAG_05642T0.1:1132	Endogenous	TF	-1.80431	-0.639588	-2.75798	2.33892	-1.07275	-11.5245	-2.3198	-0.424141	-11.5245	-11.5245	-2.89569	-11.5245	-11.5245	-11.5245	-0.269612	-11.5245
FZC38	CNAG_00830T0.1:1022	Endogenous	TF	0.0977807	0.307703	4.70946	4.54418	2.6545	-0.509335	0.85622	2.75414	-13.1589	4.17137	0.477683	2.19271	1.28931	0.740751	0.508186	1.0192
FZC39	CNAG_01977T0.1:765	Endogenous	TF	0	9.6898	16.7095	14.2114	7.03351	0	0	7.10936	0	0	0	0	0	0	8.63891	0
FZC4	CNAG_07922T0.1:664	Endogenous	TF	-0.122405	0.159989	-3.56403	3.1416	-0.876938	-12.8815	-0.578593	0.456226	-12.8815	-12.8815	-1.84834	-12.8815	-12.8815	-12.8815	-0.38846	-12.8815
FZC40	CNAG_00841T0.1:1520	Endogenous	TF	-1.80356	0.0861284	5.50279	3.10484	-1.2937	1.33535	-0.237973	1.84959	-12.6764	-12.6764	-1.37687	1.14152	-0.461959	-0.235406	-0.847789	-0.243087
FZC41	CNAG_06871T0.1:1083	Endogenous	TF	-0.410147	0.0315834	3.75743	2.88474	-2.10341	-12.7198	-2.48424	1.04888	-12.7198	-12.7198	-2.43703	-0.551223	-12.7198	-12.7198	0.430553	-12.7198
FZC42	CNAG_05112T0.1:39	Endogenous	TF	0.237325	-0.367078	3.3006	1.80262	-1.11406	-12.5854	-1.33468	-0.5852	-12.5854	-12.5854	-12.5854	-12.5854	-12.5854	-12.5854	-0.861527	-12.5854
FZC43	CNAG_04841T0.1:920	Endogenous	TF	0.347502	0.903344	3.85651	3.00528	0.592124	-12.9192	0.281412	0.105366	-12.9192	1.97738	-0.278795	-2.45311	-12.9192	0.157696	-0.00555792	-0.103418
FZC44	CNAG_05380T0.1:964	Endogenous	TF	0.0458891	0.000117537	2.41701	1.23549	0.132127	-13.3368	0.386809	-1.2857	-13.3368	2.41298	0.479422	-0.247787	-0.322645	0.180013	0.383874	-13.3368
FZC45	CNAG_02305T0.1:511	Endogenous	TF	-2.55161	-0.899003	3.66653	3.12912	-3.7222	-11.4747	-11.4747	-1.97101	1.10154	-11.4747	-11.4747	-11.4747	-11.4747	-11.4747	-2.07356	-11.4747
FZC46	CNAG_03115T0.1:1173	Endogenous	TF	0.22707	0.202166	4.19743	2.87443	-3.56197	-12.1504	-0.821528	0.0896494	-12.1504	-12.1504	-2.46949	-12.1504	-12.1504	-12.1504	-1.01429	-12.1504
FZC47	CNAG_04184T0.1:1194	Endogenous	TF	0.187201	0.362217	4.9971	4.378	-1.28723	-10.1624	-10.1624	0.0260011	-10.1624	-10.1624	-10.1624	-10.1624	-10.1624	-10.1624	-0.368097	-10.1624
FZC48	CNAG_03431T0.1:827	Endogenous	TF	0.373956	0.794637	5.25515	3.005	-0.334021	-12.1818	0.714618	1.03596	4.66875	3.56799	1.15503	1.57627	-12.1818	1.22353	0.682057	0.202808
FZC49	CNAG_06719T0.1:1072	Endogenous	TF	-1.1991	0.360511	4.38726	3.22209	-0.542765	-12.357	-0.0552831	0.931961	-12.357	-12.357	-0.110936	-12.357	-12.357	-1.08073	-0.0774893	-1.0391
FZC5	CNAG_03132T0.1:537	Endogenous	TF	8.45227	11.0302	16.7168	15.3407	7.03351	0	0	10.7822	0	0	9.24871	0	0	0	7.78928	0
FZC50	CNAG_03336T0.1:1051	Endogenous	TF	-0.765434	-0.018006	1.5526	1.18012	1.68712	1.34292	-1.65966	0.287219	0.269075	2.08111	-0.627793	1.06344	-0.112116	0.555947	-1.79334	-0.499422
FZC51	CNAG_02877T0.1:1170	Endogenous	TF	0.685383	1.41112	-1.90418	2.22758	-1.57693	-13.9699	2.40571	1.37606	-0.38646	-13.9699	1.85629	0.388268	1.18311	1.86622	1.02408	-0.32619
FZC6	CNAG_00018T0.1:1617	Endogenous	TF	-2.56711	-2.39731	3.79292	1.7276	-2.35245	-13.2506	-2.09779	-1.33461	-13.2506	-13.2506	-1.60772	-13.2506	-13.2506	-13.2506	-1.64526	-13.2506
FZC7	CNAG_06156T0.1:1879	Endogenous	TF	1.02119	0.575856	4.03187	4.91059	0.546649	-1.7048	-0.00896442	1.42443	-1.18836	1.39538	0.552122	0.621179	0.488868	-1.56067	-0.0400857	-0.176264
FZC8	CNAG_04807T0.1:324	Endogenous	TF	0.990701	0.833944	5.09043	3.47128	-0.595066	-12.741	2.17735	1.32243	-12.741	0.940557	1.32354	-12.741	-12.741	1.11238	1.42668	0.756839
FZC9	CNAG_03059T0.1:1423	Endogenous	TF	-0.518069	-0.260239	4.70363	2.23914	1.42563	-1.30224	1.1309	0.325706	0.218993	-13.9518	0.993538	0.788165	1.20121	0.835985	0.0521979	-13.9518
GAL1	CNAG_06051T0.1:746	Endogenous	Kinase	-1.47727	-2.18659	2.96461	1.87265	0.313783	-0.263054	-1.0709	-1.60193	-0.127382	-14.2982	-1.04226	-2.12961	0.854832	-0.892907	-0.251463	-14.2982
GAL101	CNAG_03946T0.1:840	Endogenous	Kinase	-0.639747	-0.549312	3.67315	1.39254	-1.97242	-14.2472	0.199	-0.412829	2.07256	0.268965	0.289734	0.369778	1.56551	-0.730388	-0.327523	-1.8626
GAL83	CNAG_06553T0.1:460	Endogenous	Kinase	-1.03207	0.326125	4.71647	2.24603	-1.6665	-12.1183	-0.249199	-0.395604	-12.1183	3.01586	-0.945809	-0.393582	-12.1183	0.379961	1.07976	0.655662
GAT1	CNAG_00193T0.1:1513	Endogenous	TF	-2.14117	-1.08656	2.19082	0.738201	-1.53348	-0.82227	-0.796424	-0.957561	-15.2455	-15.2455	-0.436761	-1.21736	-1.34298	-0.783417	-1.79195	-4.58245
GAT201	CNAG_01551T0.1:272	Endogenous	TF	1.63187	2.38552	5.37397	3.08872	-2.50505	-11.6193	-0.915995	1.83481	-11.6193	2.89685	-0.44682	2.65317	-11.6193	1.45763	-1.34435	0.147363
GAT203	CNAG_03401T0.1:683	Endogenous	TF	-0.713358	0.0461854	7.3392	5.50642	0.0787792	-10.2831	0.967666	0.300235	-10.2831	4.61353	-0.000301115	-10.2831	2.73105	0.99318	1.90943	-10.2831
GAT204	CNAG_06762T0.1:640	Endogenous	TF	2.43453	2.5558	4.21596	3.13067	3.16674	2.14057	1.6048	2.96593	3.47965	3.62888	2.06323	2.49763	1.1539	1.28521	1.13441	2.86347
GAT5	CNAG_05153T0.1:1510	Endogenous	TF	-2.45673	-1.72491	3.33237	2.42007	-2.39855	-12.5618	-1.74569	-3.05805	-12.5618	-12.5618	-12.5618	-12.5618	-12.5618	-12.5618	-2.8941	-12.5618
GAT6	CNAG_00514T0.1:1080	Endogenous	TF	-3.01302	-1.35878	3.45233	0.905263	-2.2943	-0.431817	-0.923353	-1.20074	-14.467	1.2828	-1.20537	0.408475	-1.45283	-1.67325	-1.72301	-1.85072
GAT7	CNAG_01708T0.1:2261	Endogenous	TF	-2.92735	-1.47302	4.33394	1.18213	-0.223743	-13.7149	-1.18737	-0.380337	-13.7149	-13.7149	-1.92609	-13.7149	-13.7149	-0.401325	-3.24196	-1.42963
GAT8	CNAG_01883T0.1:241	Endogenous	TF	0	0	7.25405	13.5328	0	0	0	0	0	0	0	0	0	0	0	0
GLN3	CNAG_01841T0.1:734	Endogenous	TF	10.4232	12.683	8.98857	15.3631	0	0	10.6598	10.3358	0	0	0	0	0	0	9.38859	0
GPA1 (G-protein α subunit)	CNAG_04505.1:851	Endogenous	Virulence gene	-2.24547	-0.916005	-6.26258	0.15544	-1.4913	0.00520391	0.0150112	-1.67345	-15.0304	-15.0304	-0.474304	-1.89423	-15.0304	-2.43061	-1.72777	-15.0304
GPI8	CNAG_06655.1:823	Endogenous	Virulence gene	-1.70155	-0.496025	4.39302	2.15245	-1.81944	-12.5899	-1.54835	-1.21245	-12.5899	-12.5899	-2.27546	-12.5899	-12.5899	-12.5899	-3.02487	-12.5899
GRF1	CNAG_05186T0.1:360	Endogenous	TF	-1.25985	-0.692395	-4.45417	2.71089	-1.65563	-11.7082	-1.47264	-1.27017	-11.7082	-11.7082	-11.7082	-11.7082	-11.7082	-11.7082	-1.16979	-11.7082
GSB1	CNAG_07560.1:715	Endogenous	TF	-1.61729	-0.368089	3.21007	1.63494	-2.29138	-13.1301	-4.01259	-3.27322	-13.1301	-13.1301	-2.73828	-13.1301	-13.1301	-13.1301	-2.06759	-13.1301
GSK3	CNAG_06730T0.1:537	Endogenous	Kinase	-1.10589	-0.939214	3.30691	1.30696	-0.50627	-16.9459	-1.68433	-2.10555	-3.77985	-16.9459	-2.04206	-1.71021	-3.42024	-2.36633	-1.58485	-2.06374
GUT1	CNAG_01155T0.1:675	Endogenous	Kinase	0.853855	-0.288546	1.18322	1.41112	-2.06463	-15.1052	-0.894593	-0.192618	-0.518115	-15.1052	-1.53499	0.492588	0.180928	-0.315965	-0.924981	-0.856318
HAP1	CNAG_06818T0.1:868	Endogenous	TF	-0.873683	-0.93814	6.06482	3.84034	-2.41018	-10.9986	-1.4595	-0.560537	-10.9986	-10.9986	-10.9986	-10.9986	-10.9986	-10.9986	-1.54841	-10.9986
HAP2	CNAG_07435T0.1:227	Endogenous	TF	0.56877	0.181004	6.23622	3.76983	-0.100449	-10.9986	0.680462	0.195285	-10.9986	2.68301	-1.74988	-0.532466	-10.9986	0.974518	0.857238	-10.9986
HCM1	CNAG_03116T0.1:1343	Endogenous	TF	-1.95167	-0.658259	2.68881	0.948344	-2.27703	-14.3681	-0.623216	-1.58268	-14.3681	-14.3681	-2.64938	-2.57829	-14.3681	-1.51591	-0.680093	-14.3681
HCM101	CNAG_03212T0.1:1226	Endogenous	TF	-2.3997	-0.954117	6.15628	3.34653	-1.45609	-11.6193	-4.61484	-0.84229	-11.6193	-11.6193	0.0915869	0.105407	-11.6193	-11.6193	-1.78587	-11.6193
HEL2	CNAG_03527T0.1:963	Endogenous	TF	1.60537	1.20216	4.17216	4.25497	-0.262937	-12.5377	0.651888	-0.457874	-12.5377	-12.5377	0.149964	0.823093	-0.323265	-0.564595	1.65463	0.797933
histone H3	CNAG_04828T0.1:189	Housekeeping	Control	0.836066	0.515816	1.07049	1.51246	0.540549	1.29929	1.24479	1.24057	0.409048	1.20291	1.34004	1.34663	1.10481	1.31874	1.5622	1.71418
HLH1	CNAG_00791T0.1:720	Endogenous	TF	1.41634	1.62113	4.71175	3.99225	2.07684	3.4694	1.64051	3.81842	1.45616	5.05105	1.13718	1.61516	-12.9377	1.44783	0.48307	1.07851
HLH2	CNAG_05375T0.1:445	Endogenous	TF	1.03008	0.0792108	4.0871	4.17432	0.582784	-0.564588	0.335301	0.311755	1.074	1.16882	0.683919	0.829349	-0.418984	-0.178715	0.603798	0.526421
HLH4	CNAG_07443T0.1:383	Endogenous	TF	9.28074	11.019	16.4229	15.3365	0	0	7.68189	0	0	0	0	0	0	0	7.91174	0
HLH5	CNAG_02516T0.1:1096	Endogenous	TF	13.4508	13.616	17.9052	15.7499	10.1632	0	11.8707	10.5573	12.5763	0	10.013	12.5624	0	0	13.1754	0
HOB1	CNAG_01431T0.1:459	Endogenous	TF	-0.619506	-0.684799	5.53083	2.59139	-1.79078	-12.2426	-1.83369	-0.0156287	-12.2426	-12.2426	-2.22958	-12.2426	-12.2426	-12.2426	-0.139289	-0.924675
HOB2	CNAG_01858T0.1:843	Endogenous	TF	2.11673	3.28596	8.98272	6.69778	7.36791	6.87517	3.10576	2.56809	9.49418	9.32292	4.57861	7.08287	5.85832	6.00116	2.2696	5.52305
HOB3	CNAG_05176T0.1:977	Endogenous	TF	0.377807	0.499531	6.12149	3.2351	-1.43935	-12.272	-0.744129	-2.38575	-12.272	-12.272	-3.02334	-12.272	-12.272	-0.995778	-1.00165	0.501908
HOB4	CNAG_06921T0.1:1468	Endogenous	TF	0.607086	-0.261035	5.13908	3.52767	-1.65563	-11.7082	-1.47264	-1.29894	-11.7082	-11.7082	-3.07937	-1.2421	-11.7082	-11.7082	-0.0953195	-11.7082
HOB5	CNAG_02241T0.1:107	Endogenous	TF	9.93671	9.49424	20.1241	16.9296	7.03351	0	0	0	0	0	0	0	0	0	8.30115	0
HOB6	CNAG_05093T0.1:969	Endogenous	TF	-8.43463	2.32052	7.91475	5.7882	5.26618	4.21496	-1.43016	-1.32527	7.71318	-8.43463	3.59189	-8.43463	-8.43463	-8.43463	-0.86808	2.2284
HOB7	CNAG_04586T0.1:782	Endogenous	TF	-1.3883	-0.558606	2.43502	0.992142	-2.27732	-14.8211	-0.624647	-1.56126	-14.8211	-14.8211	-1.51578	-1.06303	-14.8211	-0.689479	-1.06147	-14.8211
HOG1	CNAG_01523T0.1:895	Endogenous	Kinase	0.515659	-0.0902447	3.15615	4.10771	0.328115	-3.56792	-0.783987	0.778924	0.330242	0.45529	-0.981173	0.0791569	-1.17226	-0.49767	-0.458742	-0.158155
HRK1	CNAG_00130T0.1:905	Endogenous	Kinase	-0.507112	0.437121	0.777476	-1.11785	-0.705144	0.601153	1.50337	0.349396	-0.859383	0.507287	0.849187	0.281774	0.430209	1.11201	-0.511694	-0.952857
HRK1/NPH1	CNAG_00745T0.1:1329	Endogenous	Kinase	1.43486	1.48794	2.70401	3.77792	1.03917	1.01209	1.93002	1.58419	-1.01304	0.61331	1.81895	1.58131	-0.9587	1.58815	1.66033	1.82729
HRR2502	CNAG_06366T0.1:329	Endogenous	Kinase	0	0	16.7089	13.8301	0	0	0	0	0	0	0	0	0	0	3.77092	0
HSF2	CNAG_04176T0.1:410	Endogenous	TF	0.561186	0.613486	4.14542	2.23854	1.65136	2.10952	0.610571	1.62566	3.9683	3.42606	-0.270795	1.40094	0.50271	1.89451	0.00721745	1.85643
HSF3	CNAG_04036T0.1:1056	Endogenous	TF	10.9312	12.2487	17.6219	15.5135	8.87516	0	11.2956	9.9549	0	0	10.2828	0	0	0	13.0415	0
HSL101	CNAG_02675T0.1:1281	Endogenous	Kinase	-4.91804	-5.32495	-6.58451	-1.38171	-3.78118	-15.1174	-6.97637	-4.017	-15.1174	-15.1174	-15.1174	-15.1174	-15.1174	-15.1174	-4.95958	-15.1174
IGI1	CNAG_05600T0.1:702	Endogenous	Kinase	0.00306971	-0.0245004	2.12212	3.14329	-0.553846	-2.11643	-0.744178	-0.755092	-15.8762	-0.979561	-0.287815	-0.745658	-15.8762	-3.90307	-0.853341	-1.90356
IKS1	CNAG_06809T0.1:1327	Endogenous	Kinase	0.0877022	0.702862	4.24452	2.72804	1.57995	-12.1183	1.65687	1.37784	-12.1183	-12.1183	1.07736	2.8784	-12.1183	1.39851	0.697724	-0.800388
IPK1	CNAG_01294T0.1:733	Endogenous	Kinase	-2.21917	-0.81001	3.93672	1.98351	-1.27723	-12.411	-0.767046	-1.21711	-12.411	-12.411	-2.12819	-0.686271	-0.196542	-12.411	-1.67754	-12.411
IRE1	CNAG_03670T0.1:870	Endogenous	Kinase	0.653749	0.949429	0.997282	2.6652	-2.06739	-0.845515	-0.430048	-0.0091689	-13.4951	-13.4951	-2.98512	-3.02898	-13.4951	-13.4951	-0.265724	-0.721151
IRK1	CNAG_07359T0.1:987	Endogenous	Kinase	0.0255254	0.880167	1.55302	0.765398	-0.577066	-14.1152	1.15962	0.435111	-14.1152	-14.1152	0.454991	-0.199362	-14.1152	-1.03827	0.768762	-1.73062
IRK2	CNAG_02542T0.1:582	Endogenous	Kinase	-0.803612	-0.933349	-1.30227	0.0121879	-0.94498	-1.09315	0.34067	-0.772099	-1.16387	-16.9228	-0.144905	-1.04733	-0.794404	-1.54599	0.458867	-2.15736
IRK3	CNAG_03048T0.1:397	Endogenous	Kinase	-1.02079	-1.52884	1.70023	-0.191318	0.267349	-0.539283	-0.550006	-0.626475	-1.52715	0.747923	-0.865988	-0.247787	-0.768012	-0.384064	-0.670304	-0.657773
IRK4	CNAG_05965T0.1:665	Endogenous	Kinase	1.65184	1.73624	3.09306	4.94177	-10.0307	-10.0307	-1.88964	0.0272783	-10.0307	-10.0307	-0.34978	1.75914	-10.0307	-10.0307	0.724725	-10.0307
IRK5	CNAG_03811T0.1:893	Endogenous	Kinase	-0.110811	-0.159264	2.05413	2.50339	-0.934388	-13.8382	-1.31523	-0.295482	-13.8382	-13.8382	-2.66574	-1.61	-13.8382	-2.56195	-1.04583	-13.8382
IRK6	CNAG_01704T0.1:1117	Endogenous	Kinase	0.401328	0.531564	1.9843	1.72582	0.0589488	-2.5705	0.887996	0.705353	-0.677231	-16.0732	0.441088	0.918335	-0.260481	-0.0675944	-1.04779	-0.369187
IRK7	CNAG_06310T0.1:1283	Endogenous	Kinase	3.30122	4.24941	6.72657	6.67307	1.49815	-8.43463	2.39605	3.2804	-8.43463	-8.43463	2.07535	-8.43463	-8.43463	-8.43463	3.46948	-8.43463
ITR1A	CNAG_04552.1:1494	Endogenous	BBB gene	0	6.565	17.6082	14.3837	0	0	9.90328	0	0	0	0	0	0	0	8.81171	0
ITR3C	CNAG_05381.1:818	Endogenous	BBB gene	7.54216	9.41802	15.0936	13.4179	0	0	12.4987	0	0	0	12.199	0	0	0	12.6616	0
JJJ1	CNAG_05538T0.1:1877	Endogenous	TF	-2.07222	-2.01486	0.0755502	1.99083	-2.26806	-13.5563	-1.63428	-1.74578	-13.5563	-13.5563	-13.5563	-13.5563	-13.5563	-13.5563	-1.92787	-13.5563
KIC1	CNAG_00405T0.1:1077	Endogenous	Kinase	-0.769047	-0.211893	3.5352	0.717116	0.109671	-0.892451	-1.15053	0.678397	-14.3951	-0.71353	-1.07628	-0.272902	-0.492638	1.06934	-1.02216	0.22406
KIC102	CNAG_03290T0.1:993	Endogenous	Kinase	-1.38808	-0.677262	4.20819	1.67867	1.56176	0.878376	-0.680132	-1.64333	3.64101	3.10716	-1.157	0.286997	-13.5682	1.16257	-1.73639	0.161077
KIN1	CNAG_01938T0.1:1044	Endogenous	Kinase	-0.773146	-0.387037	1.68072	0.621434	-0.796214	-15.051	0.0628457	0.543879	-0.657054	-15.051	-0.0933061	-1.60105	-0.0445082	0.145735	-1.12242	-1.00981
KIN4	CNAG_05558T0.1:2209	Endogenous	Kinase	0.816795	1.23299	4.74848	2.66424	-2.03497	-12.3009	0.302423	0.470629	-12.3009	-12.3009	1.42502	1.00497	-12.3009	1.39398	0.309365	1.63773
KRE5	CNAG_03648.1:1324	Endogenous	Virulence gene	-4.39442	-2.40755	-5.40819	1.1318	-4.49789	-15.741	-3.23814	-3.72278	-15.741	-15.741	-5.68991	-15.741	-15.741	-5.1089	-4.02863	-15.741
KSP1	CNAG_01905T0.1:2283	Endogenous	Kinase	0.00482162	0.542489	3.80075	1.99998	-1.21591	-13.8961	0.535051	-0.499848	-13.8961	-13.8961	-0.0927861	0.119925	-13.8961	-2.61988	0.78663	-1.08032
LAC1	CNAG_03465.1:1137	Endogenous	Virulence gene	-1.48198	0.832826	5.62022	2.66969	-1.18741	4.33426	4.05588	2.7533	0.918131	3.04786	4.67109	0.80295	-10.7013	2.89299	1.91937	-10.7013
LCB5	CNAG_01165T0.1:604	Endogenous	Kinase	-0.537229	-0.00761753	2.96522	1.45932	-2.74332	-14.0315	-4.10257	0.431009	-14.0315	-14.0315	-2.732	-2.30682	-14.0315	-2.08781	-2.22442	-1.74627
LIV1	CNAG_00460T0.1:402	Endogenous	TF	-2.03085	-0.968622	3.76679	1.44236	-2.94453	-14.0229	-0.635825	0.499084	-0.856858	-14.0229	-2.08633	-1.05941	-14.0229	-14.0229	-2.96145	-2.25622
LIV4	CNAG_06283T0.1:1193	Endogenous	TF	-0.576364	-0.514607	3.19007	1.85534	2.39545	-13.1746	0.190353	0.862854	-13.1746	2.57515	-2.66463	1.05192	0.351027	-1.2015	-1.57103	-0.125642
MAK3201	CNAG_01162T0.1:545	Endogenous	Kinase	-1.96843	0.284389	5.46166	2.47539	-2.80461	0.186577	-1.69805	-0.906361	0.703016	2.43361	-2.45001	1.76453	2.19621	-12.463	-2.21304	-12.463
MAK3202	CNAG_06033T0.1:550	Endogenous	Kinase	0.320131	0.538733	4.25658	2.70805	-1.54903	-12.0855	0.975355	0.625408	0.490785	-12.0855	0.0809837	1.72621	-12.0855	-12.0855	0.408815	-12.0855
MAL13	CNAG_02774T0.1:1202	Endogenous	TF	0.14315	0.928296	3.27809	2.9729	-1.20392	-12.6316	0.680553	0.467353	-12.6316	-12.6316	-1.92541	-0.84182	0.382508	-1.35536	0.252786	-1.9686
MBF1	CNAG_04637T0.1:22	Endogenous	TF	-0.117124	-1.00091	-0.160777	-0.168325	0.0150357	-0.835279	-0.270081	-1.01396	-0.106252	-0.698415	-0.653967	-0.40303	0.871807	-0.763436	-0.272391	-0.713331
MBS1	CNAG_07464T0.1:929	Endogenous	TF	-1.77778	-1.81225	1.36667	1.15081	-1.17014	-14.074	-0.960395	-1.29222	-14.074	-14.074	-3.04081	-1.60565	-14.074	-2.10087	-1.27289	-1.78871
MBS2	CNAG_01438T0.1:1321	Endogenous	TF	-1.84594	-0.651001	3.18116	2.26141	-0.45815	-1.44102	-0.800694	0.0653885	-14.0906	-14.0906	-3.80782	-0.205077	-14.0906	-0.660302	-0.708823	-0.481
MCM1	CNAG_07924T0.1:1411	Endogenous	TF	-1.37067	-0.339567	3.09179	1.58679	-0.490538	-14.1788	-0.578849	-0.736497	-14.1788	-14.1788	-1.5194	-2.90408	-14.1788	-0.483915	-0.179973	-2.86092
MEC1	CNAG_02233T0.1:1712	Endogenous	Kinase	-1.03556	0.00200661	3.24456	1.31466	-1.1707	-13.4699	-1.08827	-0.0974522	-13.4699	-13.4699	-0.782228	-13.4699	0.432599	-1.52617	-1.87093	-13.4699
MEP1/MPR1	CNAG_04735.1:1276	Endogenous	BBB gene	2.44218	4.20816	3.03559	3.63599	-0.137269	3.056	2.79156	3.84783	0.0132424	3.29777	3.51006	1.82981	1.17089	2.27116	0.356361	0.929414
MET3	CNAG_04215T0.1:830	Endogenous	Kinase	-0.825808	-1.01229	2.18432	-0.279823	-0.391141	-0.2108	-0.54004	-0.317956	-2.95893	-1.61603	-0.69926	-0.737486	-4.32796	-1.62153	-0.483573	-1.18368
MET32	CNAG_00068T0.1:357	Endogenous	TF	0.523496	1.58738	4.75678	3.52704	-1.87974	-12.9005	1.30188	2.11512	-12.9005	-12.9005	0.139605	1.19141	-12.9005	-12.9005	1.06114	1.15339
MET6	CNAG_01890.1:1585	Endogenous	Virulence gene	-4.1595	-3.35415	-2.90712	-2.7515	-2.71696	-18.029	-2.21664	-3.75723	-18.029	-18.029	-2.83818	-2.79584	-18.029	-4.06688	-2.84559	-8.00122
Microtubule binding protein	CNAG_00816.1:129	Housekeeping	Control	0.679033	1.63335	-3.11105	1.85291	0.184913	1.80678	1.39134	1.04872	0.458333	1.34817	1.23274	0.471172	1.25099	1.24319	0.844586	1.05084
Mitochondrial protein	CNAG_00279.1:64	Housekeeping	Control	-3.73848	-2.89269	-7.53956	-1.57257	-2.90123	-15.9717	-1.6697	-3.25881	-15.9717	-15.9717	-2.45645	-5.61833	-15.9717	-15.9717	-2.83545	-15.9717
MIZ1	CNAG_06223T0.1:714	Endogenous	TF	-1.36351	-0.270548	4.42768	1.59949	2.32879	-13.1901	-0.226631	2.62171	4.01907	4.21687	-1.30011	1.18906	-0.975695	-0.749142	-1.306	-2.5271
MKK2	CNAG_02357T0.1:1178	Endogenous	Kinase	0.129518	0.315641	3.67816	1.87714	-1.53256	-13.7572	0.267853	0.858965	-1.18092	1.13944	0.432603	-1.19473	0.145313	0.728636	-0.162224	-2.43928
MLN1	CNAG_04837T0.1:1022	Endogenous	TF	12.6939	14.6821	17.4341	15.8961	0	16.0101	16.0491	16.1599	0	13.6816	15.7421	15.8685	0	16.1629	16.2224	14.452
MLR1	CNAG_00031T0.1:759	Endogenous	TF	2.53306	2.52375	7.13115	7.6591	-9.33539	-9.33539	-9.33539	0.550904	-9.33539	-9.33539	-0.086679	4.24545	-9.33539	-9.33539	0.511566	-9.33539
MPK1	CNAG_04514T0.1:636	Endogenous	Kinase	-0.234576	-0.271739	0.988453	2.89343	-1.3413	-14.1632	0.170521	1.20234	-0.579712	-14.1632	-2.12004	-1.07418	-0.260683	-2.88691	-0.784065	-14.1632
MPK2	CNAG_04282T0.1:1248	Endogenous	Kinase	-0.0612858	0.121381	4.98668	2.3153	-1.45935	0.111886	-0.851214	-0.649418	-12.5377	-12.5377	-2.02772	1.23976	-12.5377	-1.26144	-1.37823	-0.252441
MPS1	CNAG_06697T0.1:652	Endogenous	Kinase	-2.36421	-1.18805	3.59192	2.12601	-1.68452	-12.3009	-1.78529	-2.6581	-12.3009	-12.3009	-12.3009	-12.3009	-12.3009	-12.3009	-2.53084	-12.3009
NIC1	CNAG_03664.1:396	Endogenous	Virulence gene	0.754212	1.70491	1.36638	1.03216	-1.51115	-14.1168	-0.585131	-0.840424	-14.1168	-14.1168	-0.617299	-1.36929	-14.1168	-1.98358	-0.831813	-4.08898
NRG1	CNAG_05222T0.1:347	Endogenous	TF	-2.16277	-1.43885	2.72651	1.36598	-0.215377	-15.0594	-0.0627278	-1.18732	-15.0594	-15.0594	-2.63549	-0.616844	-15.0594	-1.74586	-1.64288	-15.0594
OXK1	CNAG_07372T0.1:624	Endogenous	Kinase	-0.383675	-0.06645	3.42381	0.774038	-0.611289	0.179737	0.444414	0.336659	-1.91437	1.20185	-0.272968	0.360359	-15.0804	-0.037172	-0.358484	-1.00137
PAN1	CNAG_01173T0.1:1426	Endogenous	TF	-1.73391	-1.24741	2.37376	2.01361	-0.669411	-15.751	-0.40235	-0.420616	-3.17471	-0.61682	-0.375528	-1.2411	-2.73683	-0.793786	-1.53745	-2.43635
PAN3	CNAG_04821T0.1:674	Endogenous	Kinase	-1.23409	-1.23968	1.20424	-0.210881	-2.85405	-13.9878	-1.81911	-1.90996	-13.9878	-13.9878	-3.47781	-2.71306	-13.9878	-13.9878	-0.949011	-13.9878
PBS2	CNAG_00769T0.1:1038	Endogenous	Kinase	-0.719287	-0.259169	2.63264	0.828669	1.26919	-1.42438	0.529664	-0.336992	-14.074	-14.074	-0.239614	-0.296506	-0.548334	-1.63298	-0.800881	-14.074
PBX1 (parallel beta-helix repeat protein)	CNAG_01172.1:884	Endogenous	Virulence gene	-0.855433	0.252321	2.43023	3.06937	-2.5337	-13.6171	-2.54413	-2.57888	-13.6171	-13.6171	-4.30435	-3.26371	-13.6171	-13.6171	-2.99304	-3.58935
PBX2	CNAG_05562.1:807	Endogenous	Virulence gene	-1.09002	-0.358292	3.9896	2.05572	-1.56354	-12.9952	-2.70988	-0.930829	-12.9952	-12.9952	-4.26908	-12.9952	-12.9952	-12.9952	-1.31912	-12.9952
PDR802	CNAG_03894T0.1:1275	Endogenous	TF	14.6743	14.3775	14.8936	16.2872	9.11425	0	11.8796	13.7248	0	0	11.6248	13.3059	0	12.7937	11.3504	13.4601
PHO4	CNAG_06751T0.1:1007	Endogenous	TF	-0.139117	0.404557	4.25006	2.56576	-1.02872	-13.4442	0.700304	-0.094663	-13.4442	-13.4442	-0.232774	0.197108	-13.4442	-2.16797	-0.0317983	-0.0674614
PHO85	CNAG_08022T0.1:579	Endogenous	Kinase	0.398264	0.27361	2.33061	1.62208	-1.3829	-14.6632	-0.111127	0.0322768	-14.6632	1.08654	-0.301385	-0.527457	-2.44879	-0.412861	-0.923401	-3.34532
PHO8501	CNAG_03137T0.1:432	Endogenous	Kinase	1.77776	3.99016	7.04162	5.61786	-0.375272	-11.0674	0.858409	2.60386	-11.0674	-11.0674	1.05948	3.72221	-11.0674	-11.0674	1.1736	2.36156
Phosphoglycerate kinase	CNAG_03358T0.1:1130	Endogenous	Kinase	-0.0871047	-0.300689	7.27869	4.22403	0.0318281	-0.476851	-0.745812	-0.976238	-0.700887	-0.377804	-1.02142	0.124095	-1.64971	-0.471546	-0.618145	-0.718982
PIK1	CNAG_07744T0.1:1313	Endogenous	Kinase	-0.989102	-0.3044	3.3499	1.75214	-2.76162	-13.378	-1.29386	-0.31374	-13.378	-13.378	-2.6718	-13.378	-1.16359	-13.378	-1.43305	-13.378
PIP2	CNAG_05170T0.1:889	Endogenous	TF	-1.44117	-0.640427	4.85056	2.05898	-0.818101	-12.762	-0.388784	-3.11915	-0.185709	-12.762	-0.0929092	-12.762	-12.762	-12.762	-0.471654	-12.762
PIP201	CNAG_05049T0.1:780	Endogenous	TF	-2.86349	-1.50226	3.59531	3.02757	-4.53919	-11.5727	-2.56953	-1.92988	-11.5727	-11.5727	-0.693768	-0.297964	-11.5727	-11.5727	-1.17097	-11.5727
PKA1	CNAG_00396T0.1:1335	Endogenous	Kinase	-0.297853	0.86425	3.31352	1.98959	0.434462	-14.6464	1.39601	0.17957	-0.475623	-0.130296	0.980153	0.616381	-0.19821	1.15135	1.10186	0.235694
PKA2	CNAG_04162T0.1:759	Endogenous	Kinase	-1.02671	-0.00507688	3.13275	3.24728	-0.871077	-13.8675	1.00503	2.01869	-13.8675	-13.8675	1.36905	-1.10254	0.791752	0.466681	-0.656742	-0.579102
PKH201	CNAG_02820T0.1:1604	Endogenous	Kinase	-0.534951	0.0442364	6.25441	2.817	3.43521	4.74928	0.864497	3.08732	4.02604	5.08315	0.855185	3.11427	2.02759	1.83043	-0.1209	2.82383
PKH202	CNAG_02915T0.1:916	Endogenous	Kinase	-2.33292	-2.12899	1.18034	0.755692	-3.12821	-13.9609	-0.581482	-1.32008	-13.9609	-13.9609	-1.40368	-13.9609	-13.9609	-0.444109	-0.883153	-2.643
PKP1	CNAG_00047T0.1:708	Endogenous	Kinase	-2.42296	-0.47594	-1.43434	3.8311	2.55458	-10.1624	3.48454	1.11927	-10.1624	-10.1624	2.97637	1.56232	4.03863	2.63133	3.59475	-10.1624
PKP2	CNAG_04108T0.1:438	Endogenous	Kinase	-2.38503	-3.10435	-12.6764	0.249031	-2.41044	-12.6764	-2.35156	-2.58185	-0.10014	-12.6764	-12.6764	-12.6764	1.2261	-12.6764	-2.42198	-12.6764
PLB1	CNAG_06085.1:891	Endogenous	BBB gene	-0.987211	0.0692961	0.138801	0.33417	0.347965	0.929333	1.21317	-0.212585	-15.7567	-1.11501	1.02652	-0.686658	0.319781	1.51303	0.390727	-3.85044
POS5	CNAG_02859T0.1:518	Endogenous	Kinase	0.521523	0.383227	3.39385	1.76936	-1.20242	-1.07599	0.201203	0.43545	-13.7256	-13.7256	-0.453629	-0.993402	-13.7256	-1.28459	0.0573741	-1.29227
PPR1	CNAG_06425T0.1:728	Endogenous	TF	-1.43289	-0.190084	5.35013	3.5603	-11.3696	-11.3696	-2.36643	-1.92138	-11.3696	-11.3696	-11.3696	-11.3696	-11.3696	-0.0933292	-1.24919	-11.3696
PRO1	CNAG_05386T0.1:880	Endogenous	Kinase	-2.06542	0.198113	4.47931	3.79354	-10.7698	-10.7698	-3.08795	-1.78829	-10.7698	-10.7698	-10.7698	-10.7698	-10.7698	-10.7698	-0.589776	0.770812
PSK201	CNAG_01062T0.1:1831	Endogenous	Kinase	0.404001	0.927673	3.96302	2.15737	-0.268247	-14.171	0.513831	-0.554107	-14.171	0.7256	-0.343661	0.328416	-0.64538	-0.740714	-0.300693	0.719751
PSK202	CNAG_01612T0.1:499	Endogenous	Kinase	11.6962	12.9692	15.1595	15.8211	9.93278	0	9.20475	11.8138	0	0	0	13.089	0	0	11.0658	0
RAD53	CNAG_05216T0.1:627	Endogenous	Kinase	-2.30443	-1.78895	-14.0229	-0.5118	-2.46797	-14.0229	-2.21274	-1.67559	-14.0229	-14.0229	-2.72336	-14.0229	-14.0229	-14.0229	-2.28354	-14.0229
RAS1	CNAG_00293.1:183	Endogenous	Virulence gene	-1.75511	-0.415241	-5.55231	0.504706	-2.28837	-15.5941	-1.87539	-0.300845	-15.5941	-15.5941	-3.21955	-2.15211	-15.5941	-2.43326	-2.82716	-15.5941
RBK1	CNAG_02296T0.1:280	Endogenous	Kinase	0.0331736	0.484105	4.60464	2.69364	2.97951	3.31054	0.143551	2.54978	5.33514	4.65636	0.0472278	2.27228	1.53245	2.50779	0.273072	2.08697
RDS2	CNAG_03902T0.1:922	Endogenous	TF	-1.62185	-2.17184	2.66391	0.585629	-0.996117	-0.000626955	-0.662298	-1.76021	-2.35377	0.345019	-0.359416	-0.523192	-1.489	-0.46086	-0.918911	-3.82878
RIK1	CNAG_04631T0.1:684	Endogenous	Kinase	2.99346	2.68378	0.557578	3.78587	-0.993518	-10.9263	2.29333	1.46594	-10.9263	3.50797	2.80837	3.31531	-10.9263	1.04681	2.77805	3.64091
RIM101	CNAG_05431T0.1:185	Endogenous	TF	4.19518	3.85684	7.60287	7.62499	0.5661	-9.8857	3.68397	5.3099	-9.8857	3.79591	1.92122	-9.8857	2.32874	2.5553	3.0359	2.22276
RIM15	CNAG_03024T0.1:3489	Endogenous	Kinase	0.0609367	0.603368	4.13128	2.83127	-3.24147	-13.6933	-0.554855	-1.38216	0.213563	2.74233	-0.589252	-0.853587	-13.6933	-0.176471	0.239088	-0.644298
RLM1	CNAG_03998T0.1:795	Endogenous	TF	1.13092	1.56197	-1.49756	2.46908	-0.368014	-11.7507	0.261071	1.58285	-11.7507	-11.7507	-0.226411	-11.7507	-11.7507	-11.7507	0.433156	-11.7507
ROM2 (rho guanyl-nucleotide exchange factor)	CNAG_04119.1:2104	Endogenous	Virulence gene	-1.66112	-1.26169	3.08669	1.10689	1.02822	2.43645	0.0364272	0.656999	2.84796	3.4393	0.28988	0.873295	-0.379048	1.40563	-0.767228	0.49865
RUB1	CNAG_02827.1:69	Endogenous	BBB gene	-0.255632	0.760916	1.64814	0.234886	-2.0985	-0.462064	-0.44665	-0.641686	-1.89974	-0.855956	-0.436958	-1.1976	-0.987145	-1.10975	-0.335359	-0.975087
RUM1	CNAG_07411T0.1:1640	Endogenous	TF	-0.501714	0.301546	2.83719	1.45479	-0.479089	-2.36696	0.540876	0.594058	-1.85052	-0.119927	0.623084	0.486368	-1.49091	-0.167186	-0.123769	-1.23362
SAT4	CNAG_07667T0.1:960	Endogenous	Kinase	-0.660608	-0.0995457	3.90647	2.02927	0.176394	2.02964	0.512317	1.45049	-14.8507	0.283474	0.312458	0.272187	-0.191452	0.590981	-0.0559228	0.586417
SCH9	CNAG_06301T0.1:1229	Endogenous	Kinase	-0.671472	0.186389	-0.392065	1.62862	-0.0274455	-0.735702	0.887174	0.67975	-0.132711	0.237834	0.552014	0.285701	1.09621	1.11187	0.386689	0.106318
SCY1	CNAG_02947T0.1:724	Endogenous	Kinase	-0.178362	0.337326	5.09751	3.42968	-1.11144	-10.7698	-10.7698	-0.11902	-10.7698	-10.7698	-0.0636184	-10.7698	-10.7698	-10.7698	-0.0593087	-10.7698
SIN1 (target of rapamycin complex 2 subunit)	CNAG_04693.1:873	Endogenous	Virulence gene	-1.5558	0.967339	4.48236	1.8805	-0.860932	-11.4843	-1.29078	-3.07738	-11.4843	-11.4843	-11.4843	0.019937	-11.4843	-11.4843	-0.288746	-11.4843
SIP4	CNAG_00332T0.1:1723	Endogenous	TF	3.58441	3.56867	6.37379	6.02411	1.59073	3.17375	2.27143	3.79564	0.652796	-12.5132	2.33423	2.92162	1.935	1.00356	2.11676	3.77159
SIP401	CNAG_00828T0.1:783	Endogenous	TF	1.51939	0.937235	-7.18982	5.40782	-7.18982	-7.18982	1.81334	-7.18982	-7.18982	-7.18982	-7.18982	-7.18982	-7.18982	-7.18982	2.93506	-7.18982
SIP402	CNAG_02555T0.1:1473	Endogenous	TF	0.35533	1.24097	5.3758	3.79225	-0.533828	-12.2426	0.686988	0.951806	-12.2426	-12.2426	-0.185884	-12.2426	-12.2426	-0.966311	1.21516	-12.2426
SKN7	CNAG_03409T0.1:1916	Endogenous	TF	-0.57671	-0.69595	2.62189	1.83889	-1.86398	-14.1632	-0.813214	-0.864171	-14.1632	-14.1632	-3.28425	-0.462303	-14.1632	-2.19007	-1.53643	-0.684061
SKS1	CNAG_06568T0.1:597	Endogenous	Kinase	-0.0280371	0.719283	3.53285	1.40882	-0.842893	-13.7467	1.54618	-0.518267	-13.7467	-13.7467	0.971692	-2.47199	-13.7467	0.765015	1.76296	0.590549
SNF1	CNAG_06552T0.1:1119	Endogenous	Kinase	0.114815	0.0329364	-1.42267	0.838592	0.286318	1.99618	0.248512	0.284178	-1.11701	3.13952	0.622284	1.88023	0.209226	0.953364	0.230515	0.207419
SNF101	CNAG_03216T0.1:1107	Endogenous	Kinase	-3.21134	-1.81215	4.51791	1.56275	-2.39837	-13.5321	-1.24288	-1.7819	-13.5321	1.36451	-1.21299	-0.666686	-13.5321	-0.738391	-1.6783	-13.5321
SNF102	CNAG_06490T0.1:1170	Endogenous	Kinase	3.30184	3.62496	8.71009	5.67107	1.61797	-8.43463	2.67254	3.51725	-8.43463	-8.43463	0.814083	3.3054	-8.43463	-8.43463	3.57955	3.33204
SOD1 (Superoxide dismutase [Cu-Zn])	CNAG_01019.1:233	Endogenous	Virulence gene	-0.557067	0.687983	-0.323693	-0.264213	-0.352907	-0.00473076	-0.639737	0.358985	0.227109	0.207418	-0.364493	0.309815	-1.26	-0.402021	-1.03054	0.842195
SP1(CRZ1)	CNAG_00156T0.1:2901	Endogenous	TF	1.78787	1.4284	3.12318	2.68854	-0.411542	-14.5293	0.759886	1.62198	0.643906	-14.5293	0.738459	1.08598	1.52643	0.280939	0.58693	0.920854
SPS1	CNAG_00782T0.1:1013	Endogenous	Kinase	0.233174	0.275745	3.91718	3.0647	-0.719762	-11.2562	-1.87463	-1.61339	-11.2562	-11.2562	-2.62736	-11.2562	-11.2562	-11.2562	-0.333759	-11.2562
SRE1	CNAG_04804T0.1:1800	Endogenous	TF	1.15639	1.18259	2.49828	3.75516	0.954944	1.89993	2.02471	2.60417	-0.347754	2.95551	2.37978	2.08735	-0.0535675	1.81983	1.78322	2.16763
SSA1 (ATPase and ER protein chaperone similar to Kar2)	CNAG_06443.1:963	Endogenous	Virulence gene	-0.100711	0.58726	2.07276	2.6115	-0.621684	-0.214685	-0.217961	-0.318867	1.37947	-0.802288	-0.183523	0.0468639	-2.14849	-0.315224	0.157408	-0.262815
SSK2	CNAG_05063T0.1:618	Endogenous	Kinase	-2.47542	-1.22008	3.59865	0.237803	-1.41036	-14.0142	-1.46754	-0.589014	-14.0142	-14.0142	-2.29547	-0.708302	-0.1117	1.02927	-1.521	-14.0142
SSN3	CNAG_06086T0.1:375	Endogenous	Kinase	-0.717443	-0.0388874	2.67236	3.26317	-1.20503	-12.6764	-0.0751233	-0.904551	-12.6764	-12.6764	-1.64324	-0.113949	-12.6764	-1.40013	-0.825597	-12.6764
SSN8	CNAG_00440.1:664	Endogenous	Virulence gene	0.39968	1.45813	7.39073	6.79298	-2.70436	-12.2183	-3.31589	-2.14914	-12.2183	-12.2183	-12.2183	-12.2183	-12.2183	-12.2183	-1.4214	-1.27036
STB4	CNAG_05785T0.1:1203	Endogenous	TF	11.488	12.4899	18.3018	15.9173	0	15.0897	11.9728	12.7628	14.1708	18.1964	12.4664	14.1358	0	13.0769	12.4118	13.429
STE11	CNAG_06980T0.1:2516	Endogenous	Kinase	-0.768629	0.101139	-1.12606	1.15115	-1.51666	-13.3644	-0.647169	-0.240493	-0.788151	-13.3644	-1.94812	-13.3644	-0.350268	-0.923417	-1.07252	-13.3644
STE12	CNAG_01454T0.1:1210	Endogenous	TF	-0.262032	-0.20241	1.6155	2.41895	-0.180353	-14.9497	0.728574	0.278618	-1.78371	-14.9497	-0.221561	-0.000637331	-14.9497	0.0243426	-0.115926	-0.174767
STE7	CNAG_01730T0.1:485	Endogenous	Kinase	-0.835995	-0.546933	3.55793	1.38956	-1.50918	-13.1431	-0.7102	-0.461539	-13.1431	-13.1431	-0.662154	-13.1431	0.382576	-0.702073	-1.36111	-13.1431
SWE102	CNAG_03369T0.1:1123	Endogenous	Kinase	0.107751	-0.0743036	3.56059	4.43843	-1.96411	-12.8622	-12.8622	-1.35594	-12.8622	-12.8622	-12.8622	-1.07244	-12.8622	-0.889141	-2.16074	-12.8622
SXI1alpha	CNAG_06814T0.1:412	Endogenous	TF	5.27967	4.77215	9.16636	7.47973	3.83092	-7.18982	3.81302	4.89	-7.18982	-7.18982	-7.18982	-7.18982	-7.18982	4.08644	4.66305	-7.18982
TCO1	CNAG_01850T0.1:1152	Endogenous	Kinase	-1.46795	-0.293918	3.68609	2.4741	-3.30662	2.24143	-2.37144	2.244	-12.1818	-12.1818	-0.606021	-0.457064	-12.1818	-0.905505	-1.32735	2.03789
TCO2	CNAG_05590T0.1:0	Endogenous	Kinase	3.52112	2.79352	5.41139	4.75485	0.000825441	-10.1624	1.17671	-1.02932	-10.1624	-10.1624	-1.53354	-10.1624	-10.1624	-10.1624	0.038195	-10.1624
TCO3	CNAG_01988T0.1:1862	Endogenous	Kinase	-2.44705	-1.31274	-5.98895	0.801755	-1.85021	-14.0229	-0.698978	-0.945285	-14.0229	-14.0229	-3.31667	-14.0229	-14.0229	-14.0229	-0.863316	-14.0229
TCO4	CNAG_03355T0.1:1596	Endogenous	Kinase	-0.187143	0.174795	2.03287	1.54468	0.563731	-0.318101	0.953349	0.418571	0.166261	0.0579504	0.794832	0.352067	1.14124	0.869794	0.561905	0.116043
TCO5	CNAG_00106T0.1:1290	Endogenous	Kinase	-1.11922	-1.14398	1.70223	1.32608	0.458534	-13.4442	-0.300847	-1.57727	-13.4442	-13.4442	-0.478829	-2.1695	-13.4442	-1.47113	0.459881	0.320021
TCO6	CNAG_00363T0.1:3269	Endogenous	Kinase	0.716719	1.01	2.52373	3.58571	-1.15647	-13.4312	0.241013	0.248166	-13.4312	-13.4312	-1.3881	-0.56581	0.471258	0.263669	0.880303	-13.4312
TCO7	CNAG_06278T0.1:1356	Endogenous	Kinase	-1.06591	-1.2588	2.81872	1.71626	-2.58388	-14.1788	-3.61522	-2.155	-14.1788	0.255442	-0.303058	0.23636	-14.1788	-1.22051	-2.27683	-14.1788
TDA10	CNAG_07779T0.1:280	Endogenous	Kinase	7.73943	10.8851	16.9901	14.9529	0	0	10.6184	0	0	0	0	13.089	12.2144	13.0769	10.1652	0
TEL1	CNAG_05771T0.1:3362	Endogenous	Kinase	1.83808	1.52637	5.03814	3.76666	-1.4071	-13.4699	0.111363	1.16619	-13.4699	-13.4699	0.21106	0.288149	-13.4699	-0.821865	0.385949	0.475641
THI20	CNAG_03592T0.1:701	Endogenous	Kinase	-1.55753	-1.49464	2.43267	0.125197	-0.996628	-2.53521	-1.19723	-1.35871	-15.1848	-15.1848	-2.55339	-1.37447	-2.17066	-15.1848	-1.51418	-3.01754
THI6	CNAG_04230T0.1:683	Endogenous	Kinase	0.0462947	0.198396	2.26191	1.04988	-1.30377	-15.0339	-0.365051	-0.363846	-2.4576	-15.0339	-1.17262	-0.846655	-2.01971	-2.5356	-0.648409	-0.85573
TLK1	CNAG_05220T0.1:882	Endogenous	Kinase	2.54616	3.1108	8.56013	6.73799	0.679621	-8.43463	2.45575	4.49761	-8.43463	-8.43463	2.73786	-8.43463	-8.43463	4.83472	2.11676	-8.43463
TPK202A	CNAG_03258T0.1:426	Endogenous	Kinase	-0.88938	-0.800865	3.15002	2.27968	-1.11442	-13.2055	-0.495335	-1.39501	-13.2055	-13.2055	-2.69551	-0.643039	-0.991049	-13.2055	-1.55407	-13.2055
TPS1 (alpha-alpha trehalose-phosphate synthase)	CNAG_05292.1:1377	Endogenous	Virulence gene	0.515379	0.875846	1.23884	1.32431	0.984438	0.524942	0.730895	-0.308483	2.06239	0.571531	0.591522	-0.104568	1.76944	1.10547	0.570474	0.767311
TRM7	CNAG_07580T0.1:1963	Endogenous	Kinase	-0.981987	-0.532916	3.66771	1.55997	0.0268666	-13.4312	-0.0602796	0.654818	-13.4312	2.85102	-0.824022	0.21163	1.017	-0.472927	-0.621956	-1.89059
TRX1 (thioredoxin, thioredoxin, variant)	CNAG_02801.1:174	Endogenous	Virulence gene	-2.17298	-1.3125	-0.922638	-1.30931	-1.35085	-0.699652	-0.766408	-0.800549	-0.0469855	-0.518808	-1.06837	-1.20166	-1.1749	-0.658788	-1.18488	-1.48348
TSA1 (Thiol peroxidase)	CNAG_03482.1:797	Endogenous	Virulence gene	-1.50474	-0.911996	-1.14352	-3.88965	-0.370934	-0.774474	-0.799019	-0.319301	1.1166	-0.855813	-0.985565	-0.513268	0.853838	-1.30589	-1.1878	-1.82757
TUB1	CNAG_01840T0.1:429	Housekeeping	Control	-0.669687	-0.282807	-0.818533	-1.34485	-0.402516	-17.4008	-0.929763	0.066151	-2.35333	-1.48947	-1.17444	-0.886471	-1.5881	-2.93873	-1.65811	-0.824894
tubulin alpha-1A chain	CNAG_03787T0.1:342	Housekeeping	Control	-0.759765	-0.454456	1.16727	-0.734044	-2.7389	-17.0463	-1.59418	-1.22996	-17.0463	-17.0463	-2.10879	-3.3681	-17.0463	-2.21074	-1.56521	-2.54267
TUP1 (glucose repression regulatory protein)	CNAG_02153.1:1088	Endogenous	Virulence gene	-3.09207	-2.38719	-0.641544	-0.327581	-2.46304	-15.7567	-1.59963	-2.27631	-15.7567	-15.7567	-2.69976	-3.12682	-1.2462	-2.16239	-2.81651	-15.7567
UBP5(Cryptococcus neoformans var. grubii H99)	CNAG_05650.1:3381	Endogenous	Virulence gene	-1.50262	-0.342027	-6.53057	0.848094	-1.1014	-0.953586	-0.588899	-1.16272	-1.63132	-15.5497	-0.674526	-1.15391	-0.228436	-0.798199	-1.07029	-2.4972
UGT1 (UDP-sugar transporter)	CNAG_05139.1:1815	Endogenous	Virulence gene	-3.75505	-2.40851	2.35715	-0.388857	-2.69599	-15.5527	-0.803924	-1.18718	-15.5527	-15.5527	-1.48198	-15.5527	-15.5527	-2.15027	-2.77038	-3.64645
URE1	CNAG_05540.1:1335	Endogenous	BBB gene	-2.40286	-0.751807	-1.30806	1.04772	-2.36358	-2.14315	-0.486276	-1.70041	-1.79298	-0.916134	-1.41251	-2.173	-2.21433	-1.60202	-0.989541	-4.44297
URE7	CNAG_00678.1:462	Endogenous	Virulence gene	-0.267543	1.08735	2.87855	2.01735	-3.15324	-15.5254	-1.85639	-2.62994	-15.5254	-15.5254	-2.93668	-0.980763	-2.34889	-1.06118	-0.919902	-3.30573
URK1	CNAG_03367T0.1:585	Endogenous	Kinase	-1.19487	-0.689237	3.38233	0.793335	-1.68889	-13.3228	-1.54793	-0.80456	-13.3228	-13.3228	-3.30977	-2.85665	-13.3228	-13.3228	-1.31751	-13.3228
USV101	CNAG_05420T0.1:1004	Endogenous	TF	0.0181567	-0.354339	4.41921	4.48358	-2.48723	-13.9149	-0.811842	0.532554	-0.748916	-13.9149	-1.35354	-13.9149	-13.9149	-13.9149	-0.455031	-0.0899706
UTR1	CNAG_04316T0.1:730	Endogenous	Kinase	-0.97528	-0.309503	4.11595	1.29599	-1.88029	-13.6602	0.63311	-0.786257	-1.08396	-13.6602	-0.612718	-0.794793	-1.44578	-0.181752	-0.259895	-2.99719
VAD1 (virulence associated ATP-dependent mRNA helicase)	CNAG_01537.1:522	Endogenous	Virulence gene	-2.49814	-1.9596	-1.25178	0.330964	-1.46717	-16.3626	-1.10762	-1.54595	-2.44427	-16.3626	-1.56649	-2.40293	-0.441206	-1.2144	-2.69418	-4.85742
VPH1 (vacuolar-ATPase subunit)	CNAG_01106.1:794	Endogenous	Virulence gene	-0.348238	0.504582	2.29569	2.41012	-0.407174	-1.58701	-0.00413035	-0.834009	-0.718165	-0.840279	-0.861923	-0.466577	0.068236	-1.62915	-0.0644027	-1.57097
VPS15	CNAG_02680T0.1:1911	Endogenous	Kinase	-0.640352	0.432639	3.89318	1.97869	1.08693	-12.823	-0.841162	0.697705	-12.823	3.45929	-0.743728	0.650949	1.37805	0.0292174	-0.797859	-0.0490149
VRK1	CNAG_06161T0.1:2257	Endogenous	Kinase	1.22324	1.67265	5.51069	3.69288	3.33354	3.2557	1.79185	2.76997	4.34696	3.2591	1.57132	2.81781	0.0949044	2.44485	1.20606	2.52021
XKS1	CNAG_05243T0.1:460	Endogenous	Kinase	-2.01239	-1.63558	5.10899	2.39289	-0.372622	-13.9056	-2.28807	-0.984299	-1.32932	-13.9056	-3.89257	-1.06589	-13.9056	-0.828643	-2.75	-13.9056
YAK1	CNAG_04197T0.1:1776	Endogenous	Kinase	-1.55408	-0.770309	0.854473	0.958651	-0.440854	-0.319869	0.299379	0.11505	-0.91621	1.19891	0.272724	-0.0911547	-0.660011	0.0223046	-1.51324	-3.11868
YAK103	CNAG_04433T0.1:2222	Endogenous	Kinase	0.0504605	0.597052	3.74906	2.51272	-1.12449	-15.0594	-0.244628	0.59651	-15.0594	0.525052	-1.07253	-0.384984	-1.15693	-0.573611	-0.215786	0.0737037
YAP1	CNAG_00239T0.1:748	Endogenous	TF	-0.936551	0.253353	3.754	1.97899	-1.40492	-13.7041	0.597228	0.979655	2.44368	3.50037	0.568596	-0.316925	-13.7041	0.651341	-0.282988	-2.38622
YAP2	CNAG_04630T0.1:882	Endogenous	TF	2.1938	2.36316	7.12941	8.16304	1.34502	1.33655	2.72919	1.73428	-0.141634	0.203693	2.86261	2.48505	0.840581	2.91139	3.16901	2.72214
YAP4	CNAG_07593T0.1:1013	Endogenous	TF	-1.13342	-0.0344051	3.75431	1.87094	-1.09692	-14.1943	-0.11176	-0.912155	-14.1943	-14.1943	-0.928169	-14.1943	-14.1943	-0.98077	-0.0632328	-14.1943
YCK2	CNAG_00556T0.1:265	Endogenous	Kinase	-0.944875	-0.585241	0.161594	0.452628	-0.840326	-15.9141	-0.398547	0.316813	-2.74803	-1.39791	-0.71324	-1.31896	-15.9141	-0.385663	-1.52255	-1.90171
YEF1	CNAG_04314T0.1:1102	Endogenous	Kinase	0.175828	1.03849	1.77138	2.11728	0.474889	0.547488	2.40658	1.9553	0.464564	-0.415233	1.13959	1.81291	1.72538	0.824294	1.05979	-0.0492433
YFH7	CNAG_00266T0.1:179	Endogenous	Kinase	0.953674	0.810078	6.63167	4.19683	-1.36546	-10.6847	-1.30317	-1.04193	-10.6847	-10.6847	-0.671747	0.589987	-10.6847	0.59152	-0.132049	-10.6847
YFH701	CNAG_04927T0.1:420	Endogenous	Kinase	1.08271	1.72846	7.52398	5.09794	-1.69467	4.68804	1.5951	2.25095	-10.2831	6.39263	1.64703	4.75172	-10.2831	0.99318	0.171211	2.00217
YKL1	CNAG_06671T0.1:673	Endogenous	Kinase	0.34473	0.246158	3.60125	4.55446	-2.41051	-13.8382	-0.392348	-0.82848	-13.8382	-13.8382	-1.86961	-2.11351	-13.8382	-13.8382	-0.336798	-13.8382
YOX101	CNAG_03229T0.1:512	Endogenous	TF	0.714371	1.87983	6.47918	3.73595	-0.144987	-11.5727	1.00857	1.43599	-11.5727	-11.5727	-0.539539	2.58977	-11.5727	-11.5727	0.26989	-0.0320506
YPD1	CNAG_06151.1:264	Endogenous	Virulence gene	-2.09292	-1.10977	-8.48422	-0.360103	-2.35568	-15.2124	-0.688377	-1.6613	-15.2124	-15.2124	-1.36922	-2.20506	-2.03584	-3.02404	-1.75212	-2.73533
YPK1	CNAG_04678T0.1:1108	Endogenous	Kinase	-1.17919	-0.879369	2.41155	1.00278	-0.482448	-1.48663	-0.103083	-0.473766	-1.61495	-0.387636	-0.20322	-0.416908	-2.50764	-0.791026	-1.12184	-3.41333
YPK101	CNAG_02389T0.1:1172	Endogenous	Kinase	0.483894	1.70415	5.71134	4.34824	-2.49444	-11.3696	-0.204891	-0.476546	-11.3696	3.92303	-0.197114	0.355113	2.5329	-0.0933292	-0.798489	1.01498
YRM101	CNAG_02476T0.1:1194	Endogenous	TF	0.759093	1.51123	4.69723	4.46624	-0.695749	-10.4979	-0.0601123	-1.14811	-10.4979	-10.4979	-0.48485	-10.4979	-10.4979	-10.4979	0.722579	-10.4979
YRM103	CNAG_04093T0.1:746	Endogenous	TF	0	8.01475	9.25013	13.9073	0	0	8.48878	7.10936	0	0	9.24871	0	0	0	10.5763	0
ZAP103	CNAG_04352T0.1:815	Endogenous	TF	0.812045	1.0944	5.49977	4.37894	-2.04928	-12.2125	-2.07206	-0.371841	-12.2125	-12.2125	-0.912968	2.27123	-12.2125	-0.936228	-0.681492	0.072766
ZAP104	CNAG_05392T0.1:964	Endogenous	TF	0.987341	2.22362	5.80757	3.86063	-1.92433	-11.4231	-1.88403	0.91922	1.15314	-11.4231	-11.4231	0.301594	-11.4231	-11.4231	-2.3649	-11.4231
ZFC1	CNAG_02603T0.1:1215	Endogenous	TF	7.6756	8.46608	16.9938	15.0082	13.7329	0	0	0	0	0	8.62885	0	0	0	9.89412	0
ZFC2	CNAG_01973T0.1:1376	Endogenous	TF	-0.822314	-0.21686	2.50996	2.09187	-2.02441	-2.07354	0.16977	0.0341892	-14.7231	-14.7231	-0.373242	-1.41916	-14.7231	-0.261066	-0.259978	-4.0601
ZFC3	CNAG_05940T0.1:1102	Endogenous	TF	-1.67195	-1.18191	1.99854	-1.18621	0.131632	-2.06283	0.21802	-0.301285	1.43538	0.421729	0.170072	-0.900735	-0.511401	-1.9187	-1.13077	-1.66345
ZFC4	CNAG_01014T0.1:496	Endogenous	TF	-1.40072	-1.21651	1.21418	1.65455	0.308593	-16.0177	0.56665	1.30931	0.156687	-1.50157	-0.182697	-0.287858	1.87958	-0.522767	-1.38491	-3.02662
ZFC5	CNAG_04518T0.1:1318	Endogenous	TF	-10.8502	-0.191278	6.58827	4.67783	-3.09767	-10.8502	-2.36141	2.04371	-10.8502	-10.8502	-10.8502	-10.8502	-10.8502	1.5908	0.13088	-10.8502
ZFC6	CNAG_00039T0.1:746	Endogenous	TF	3.56606	3.50376	7.76153	7.81898	0.657876	2.98992	2.31605	1.95931	-10.7698	-10.7698	2.06667	4.14952	-10.7698	2.89124	3.59903	3.87906
ZFC7	CNAG_05010T0.1:289	Endogenous	TF	0.966923	0.130767	6.95662	4.79693	5.50102	6.28805	1.5271	5.55213	5.87529	7.59093	1.74717	4.12712	1.71659	4.34909	-0.742022	4.18425
ZFC8	CNAG_02700T0.1:2029	Endogenous	TF	-2.07702	-0.907991	3.36354	2.15509	0.178004	-14.9175	-0.267345	0.558124	-14.9175	1.56436	-1.03185	-0.488031	-14.9175	-1.48716	-1.38741	-1.03095
ZNF2	CNAG_03366T0.1:844	Endogenous	TF	1.51871	2.61915	7.89219	5.33748	-0.746975	-9.33539	-0.566611	1.64989	-9.33539	-9.33539	-0.706542	-9.33539	-9.33539	-9.33539	-0.916483	-9.33539

## Sheet: Probe info
CODESET DETAILS
Accession	Position	Target Sequence	Tm CP	Tm RP	Flags	HUGO Gene	NSID
CNAG_01840T0.1	430-529	GGTGGTGGTACCGGTGCCGGTATGGGTACACTTTTGATCTCCAAGATCCGAGAAGAGTTTCCCGACCGAATGATGTGCACCTTCTCTGTCGTTCCCTCTC	83	81	HK	CNAG_01840	CNAG_01840T0.1:429
CNAG_03787T0.1	343-442	GACAGTGTCCTTGAGCAGATTCGTCGTCTTGCCGACAACTGTTCCGGTCTTCAAGGCTTCTTTGTCTTCCACTCCTTTGGCGGTGGTACCGGTTCCGGTT	81	79	HK	CNAG_03787	CNAG_03787T0.1:342
CNAG_00483T0.1	1086-1185	GATCACCGCCCTTGCTCCTTCTTCTATGAAGGTCAAGATTGTCTCTCCTCCCGAGCGAAAGTACAGTGTCTGGATCGGTGGTTCTATCCTTGCCTCTTTG	80	80	HK	CNAG_00483	CNAG_00483T0.1:1085
CNAG_04828T0.1	190-289	TTGATCAGGAAGTTGCCTTTCCAGCGACTCGTTCGTGAAATTGCTCAGGACTTCAAGACCGATTTGCGTTTCCAGTCCTCTGCCATTGGCGCCCTTCAGG	79	80	HK	CNAG_04828	CNAG_04828T0.1:189
CNAG_04268T0.1	684-783	CTGGCCTCAAAGGGATGATATGTTTACCTGTTGGAATCAGAAACTCGACGCCAGATCGGCAAACTATGGAAGCCGTATTGACTATGTACTATGTACACCT	82	82		CNAG_04268	CNAG_04268T0.1:683
CNAG_04221T0.1	756-855	GATGTCTAAAGAAGACGCAGAGCGGGATTTTAGGAAGAGAATCGCTCAGTATGAGAGTGTATATCAGACGATCAACGAGCCAAATATTCCCTTCTGCAGG	83	81		CNAG_04221	CNAG_04221T0.1:755
CNAG_07372T0.1	625-724	AACCGTATCGAAGGATACCTTCAAACGCGATGCTGCTTCTTCTTGATGAATATCCACACCCGCCCTCGAAACATTTACTTTGCGCGTTCTGGACAATCCC	79	81		CNAG_07372	CNAG_07372T0.1:624
CNAG_02589T0.1	439-538	ATGCCATCAGACTCTTCTTATGATCGTCCAATCCACCTTCAACATCCTCCTGTCGACTCATATCGTCCATCAACTGCCGCTTCCTGGCACTCAGCATCAT	79	83		CNAG_02589	CNAG_02589T0.1:438
CNAG_00018T0.1	1618-1717	GCTAACACGATGGTTAGCTGGACTTCTTACATTTGCGATCGAGCAGCGTCCATCGGTTGGGGTTGGCCCTCTTCGTATAATGACGAGGATATCACCACTC	81	82		CNAG_00018	CNAG_00018T0.1:1617
CNAG_00031T0.1	760-859	CCGGTGGAAGCAGAAATTGCTTGTTCGGTCCTGTTGGTCCTGGCTGTTTCCGCGACTTCGATCGCGCGGGGATCACCGTGCGAATATCTCAAAAACCGCG	81	83		CNAG_00031	CNAG_00031T0.1:759
CNAG_00039T0.1	747-846	TTACATCCTTGACGAACACGACCAAAAGCGTCGTCGTTCAGACGGTCCTCCTCCTCTTCGTGATGCTGAAGAGTCTGCCAGATTAAGATGGCAAGCTCAA	81	83		CNAG_00039	CNAG_00039T0.1:746
CNAG_00068T0.1	358-457	CCCATTCCTGGCTACTCATCGCTTACGAGGCATCATACTCTTGGTACCGGGCCTTCGTACGCGTTTGGCAGCAGACAGCCTGTTCAAGATCGACCATTCA	83	82		CNAG_00068	CNAG_00068T0.1:357
CNAG_00156T0.1	2902-3001	CACAACGATGAAAGGCCGTTTAAGTGTCTTTACGAGGGTTGTCCCAAAGCTATCGTCGGTTTTGCCAGGCAACATGATTGTAAACGACACATGCTTCTGC	80	79		CNAG_00156	CNAG_00156T0.1:2901
CNAG_00193T0.1	1514-1613	CATCTCCTGAAGCATCGTCTAGTAAGGGACGGAAAGATACAAACATCGTCAGCGACATTCTTGAAGATGACTTCCTCACTGTTCGCGTTCCTAGCACTCC	83	80		CNAG_00193	CNAG_00193T0.1:1513
CNAG_00239T0.1	749-848	AGAATCGCAAACCGCTTACGCCACCACAGAGTAGCAACGATGATAGTTTGAAGGCCGTTGATGATATTCCCATGCTTCCACACCGCCATTCCTCGGCCAA	83	83		CNAG_00239	CNAG_00239T0.1:748
CNAG_00332T0.1	1724-1823	CACACGTCGAACACACCACAGATCGCTTAGGTGATGCGGTTCTGATGCTTGACGGCATAGGATTGTCCGTTTTCTCCAGTAGGCTCGATGCAGACGATGT	83	81		CNAG_00332	CNAG_00332T0.1:1723
CNAG_00460T0.1	403-502	CTCAGATCGCCGTCCGCTACTCATTCCACAACACAAGTCAATGTCGACGACGGCCTTACTCCCGAGTTGAGATTTCCTGACGAGACCCTTGCTTCTGCGA	82	83		CNAG_00460	CNAG_00460T0.1:402
CNAG_00505T0.1	829-928	CCTGGCTCGGAGCTTGACATCGCCCGGCGAGATGTTTGGAACTTTTGTTTGAACATCAGCGCTTGGTGGGCTACGTTCTATGCTGAACCCGTTCTGCCTA	80	83		CNAG_00505	CNAG_00505T0.1:828
CNAG_00514T0.1	1081-1180	CTTCACGCTCTTCTTCGTGCAGACGGGATGATGTCACCCGAACTCGCGCGCCATTTAGCGTCAAATCCGACATTGAGGAATCTGTTGAAAGCAGTGCCGA	83	79		CNAG_00514	CNAG_00514T0.1:1080
CNAG_00559T0.1	325-424	TCCTTTCCAAATTCTGCAGGAATATCCACTTCCCTCCTCACGCAGCCGGCCCATAGCCCTATCCTCTCACTCCGTTCGCAGCTCAATTCCACAGAGTCAG	84	82		CNAG_00559	CNAG_00559T0.1:324
CNAG_00670T0.1	424-523	ACCCATAAGACGGAGCAAGACAAATATAATCATCATCGACCGAATTCTCCATACCCTCGTCCTCCGCCTGCAACATTCCCAATAACGCAACATAATCAAT	81	81		CNAG_00670	CNAG_00670T0.1:423
CNAG_00791T0.1	721-820	GCTACCCTATCAGGGTATCGCGAACATGAAACGTATAGGGAAGACATGTACGACTATCGAGGCCCGCCCGCCTCATTCCCTCCACGTTTTCATTACTCAC	83	81		CNAG_00791	CNAG_00791T0.1:720
CNAG_00828T0.1	784-883	CCAAATACGGATTGGAAGATTGCAAGCGCGTTGGAAAGCCAAACAGCTTTTATCAGTGGCAACCCAGAGGAAGGTGACGATTTGGAGTTGTTCTATTATC	82	79		CNAG_00828	CNAG_00828T0.1:783
CNAG_00830T0.1	1023-1122	TATCATCTCCCGAACCGAATTTGCCTCGAAATCGAATCCGAGCCCGCTAATGCTTTACTCGATCTGTGGGTTGGGCGCTACGAGACGGCAATTTCCGAAA	81	82		CNAG_00830	CNAG_00830T0.1:1022
CNAG_00841T0.1	1521-1620	TCAAGTATTGGATACTAGCCAGCCTTCGCCGCTATCAATAGCGTTTTCCGAGTGCGTAGATGCTGCTTTAGGAGTAGCGATGGTGGTCCAAAACGACTTT	78	82		CNAG_00841	CNAG_00841T0.1:1520
CNAG_00871T0.1	685-784	GATGATGATAATGGAGCAGCACATAAGGATAGGATACGGGTTGGGAATTTTTTCCGCACTCATGTCGGCCGCATCCCGCCAAGCTCCAATTCTTTTAGCG	83	79		CNAG_00871	CNAG_00871T0.1:684
CNAG_00883T0.1	916-1015	GGTCAGGTTGTTAACGGGGTTAGCCCGAATATGACAGACAAGCATATGAAGGACGGAGTATCTCTATCTGACCTTTATGTGCGCGTCGTCGAATCGTGGC	83	81		CNAG_00883	CNAG_00883T0.1:915
CNAG_00896T0.1	1142-1241	ATCCTCTTGCGCACCGCTTTGATGCGGCTATCTGTGCCTCTGTATCTCTGCGAAAGCTCGTTACGAGCGCGCATGCCCGGTTGAGTACCCAGAATTATCC	82	83		CNAG_00896	CNAG_00896T0.1:1141
CNAG_01014T0.1	497-596	CCTATTACAAAGACACTGCCGTTTCTGGTGACAACCATAACAACATGCTTGCCTATCAGTCGCAAATGGTTCAACCTACCTATTACCAGATGGGTCAGGC	80	85		CNAG_01014	CNAG_01014T0.1:496
CNAG_01069T0.1	1336-1435	CCCGAAAATCAAGATGAGAAGCTGAGCGCAATCTTCATCCAGCAAATCCTGTTGTCAGTGGTACTTGAAAAAACGTTGACCTCGTGCACCCATCATCCCG	83	80		CNAG_01069	CNAG_01069T0.1:1335
CNAG_01173T0.1	1427-1526	AAGACATCAAAATCATCAGCAAACCGAGTAAAAAACGATCCACGGCCAAGAGCGGAGAATTAACCATCAGTCACGGCACTACCGTTGCTCTTTTCAACCG	83	81		CNAG_01173	CNAG_01173T0.1:1426
CNAG_01317T0.1	419-518	GAGTAGGGGACGATGTAGTCGACGGCGACGGACAAATAATAGACCCTCTGGAATATGCCAAGAGCCGAAAAGATAACCACCGAGAAGTAGAAAGCCGCCG	84	84		CNAG_01317	CNAG_01317T0.1:418
CNAG_01431T0.1	460-559	TTGCGTCGTTCACCACTGCCCGATACATTTTCTCGATCACCTGCACCTCTTTCAGCCAATGACCAAATTGCTATCCTTCGGGAATCATATGCCCGCAATC	79	81		CNAG_01431	CNAG_01431T0.1:459
CNAG_01438T0.1	1322-1421	GGCTCGTCCAGATATTCAACGTGGAAGGTCAAGTTAACCTCCGAAGCGTCTTTGGATTGGGGCCGGATCAGCTACCCAGCTTTGACATTGACATGGTAAT	83	83		CNAG_01438	CNAG_01438T0.1:1321
CNAG_01454T0.1	1211-1310	CGGCACCTACCCTTAATCTATCTGAAGATAGTCATGCGATGATGGCGATCACCGCGTCCGAGTCTACCAGGTATTTCTCGTTTCCTACCTTACAGTCAAC	83	78		CNAG_01454	CNAG_01454T0.1:1210
CNAG_01551T0.1	273-372	GCAGAATAATAATATGAGCATGCCGCCTCCAAGTCTCCAGCCGTCAAATTCCATGCGCCCTCCTACTCAAATATCGCCATCTCATCAACCGTCGCCGCTT	82	83		CNAG_01551	CNAG_01551T0.1:272
CNAG_01626T0.1	87-186	TATAAAATGCGCTATGAAGCAATGCGAGGAGGTCGATCTCTGTCCAACTTGCTTTTGCGAGGGTAAAGAAGGCTTGCAACATAAGGCATGGCATGACTAT	82	85		CNAG_01626	CNAG_01626T0.1:86
CNAG_01708T0.1	2262-2361	CTCTGTAACCCATCCTGCCGACGATCCAGAAATCCGAGAAGCATACATTTCGCACAAAACGTCCATTTTTTCATCCCTCATGGGCCGCACGCGACAGCCT	82	82		CNAG_01708	CNAG_01708T0.1:2261
CNAG_01841T0.1	735-834	TTCTTTCCAAGGGGAACCAAGGACGATCAGTCTTGAAAGGCAGTACTCTGCCGTCAGGTATAACAGATATGCCTTGAGCAGACAAGAATTCATGCGCGGC	84	84		CNAG_01841	CNAG_01841T0.1:734
CNAG_01858T0.1	844-943	AGAGGTGCCATCTCCTATCCTCCTCACTACGTAACTTCTTCCAATTCGTATCAATCTCCCAGACCACTGCGTCCTCACACCTATCCTTATAATCATCCGC	78	83		CNAG_01858	CNAG_01858T0.1:843
CNAG_01883T0.1	242-341	GATCAGTGGCGCACATACGCTCTTGCTTTTACGCCGAGGGTCCTTTCCGCAAAGGCGGGTGGCCGCCCACCAATAGTTTTGCGTTGAGATCACATGGTTC	82	84		CNAG_01883	CNAG_01883T0.1:241
CNAG_01948T0.1	1285-1384	TCGCAAAAACGTAACAAGCCGAATTCAGGTTCAGTGTATATGGGTATCGCATTACGCTTGGCGATCGGCCTAGGTCTTCATCGCGAGCTTCCCTTTTGGA	79	80		CNAG_01948	CNAG_01948T0.1:1284
CNAG_01973T0.1	1377-1476	TGTTCATCATGCCGAAATTGAAACTCTTGCTGGGGCAGAAATCGACAAAGGCAGCCGATTCTACATCCCGGCAGATCGGTTTAATGGATGTTACCAAATT	81	78		CNAG_01973	CNAG_01973T0.1:1376
CNAG_01977T0.1	766-865	CCTTCTATTACTTCAACTCATGGGCGTTTCGCTACCACCACAGGTATCCCTGACCGATCAACCGACTTTATGGACACTCTCGATAGCAAGCATCAGTATC	80	82		CNAG_01977	CNAG_01977T0.1:765
CNAG_02066T0.1	163-262	CTTTCTTCAAATCAGGTTCCGCCCTCTCCGCAGCAGCCGCGACTGTTTGTCCCTCTTCCCTATACCCTGCAACTCCCAACTACAATTACTCAAGACTTTC	80	81		CNAG_02066	CNAG_02066T0.1:162
CNAG_02134T0.1	909-1008	TTGCACAACGACAAGATATCACTCGCTGAAGGATGGCGAATACACCATTTGTCCGTCATGTTTTGTTAGTGGACGGTTCCCTTCCACCATGTACTCTGGC	83	78		CNAG_02134	CNAG_02134T0.1:908
CNAG_02241T0.1	108-207	AATCAAGCGCTGGTGTCGAGAGTATGTGCACCATGGACACACTTATTTGCTCCCAAGCCCTGGAAGGCCAAAGGTGTTGGATCAGGGGCAAAATTATGAG	83	86		CNAG_02241	CNAG_02241T0.1:107
CNAG_02305T0.1	512-611	CTGTTGATGAGCGACTAGTGATGCGTCATTATCTGTCTAAAACAGTGCATATCATTATTGCGTTCGAATCTGATCATCGGCCTTGGAACCCTTGGCTCAG	78	78		CNAG_02305	CNAG_02305T0.1:511
CNAG_02322T0.1	1563-1662	GTACGAGTTTAGCAAGCTCCATGTCACTGGCCTTCGCGCTCTCATGGCAACTCACTTCCTGCCCGGATCTCCATACGCCTATCCAGACCTTCCCTCTTTT	84	81		CNAG_02322	CNAG_02322T0.1:1562
CNAG_02364T0.1	454-553	CGGCCCTTTCTAGCCGTCGGGGAGCAGGTCCCTAAGATATTTCATCCATACACGTTACAATTTATCAGCTGTGTGCTTCGGACGTACCCAAAACAGATGA	82	78		CNAG_02364	CNAG_02364T0.1:453
CNAG_02435T0.1	301-400	GTCCTTGTTGACGACCATCCTCAACTGCAATCATTCTTCAATAGCCTACTCGCACCTCCTTTTCTCAATGTCGAGCCAACTCTTCTTTCCGCTGAAGGGC	78	80		CNAG_02435	CNAG_02435T0.1:300
CNAG_02476T0.1	1195-1294	CACACTTCAAAGACCAAAGTTGTCTCATGGTCGAGATACGATCTTCTCTCCAGACTACCTGATAAAGGCTACGCCGACATGCTTGTTGACAGTTACTATC	78	83		CNAG_02476	CNAG_02476T0.1:1194
CNAG_02516T0.1	1097-1196	CTGATTCCAGTTCTTCAGTCTCTGTCAATGGTAGCGTGCAAGGTGGTGCAGAGGCTCGAAGTACTGATCCAAGCCCGTTTTTGCCTCCTATACCTAGCAT	80	82		CNAG_02516	CNAG_02516T0.1:1096
CNAG_02555T0.1	1474-1573	TCGCTCGCCGATCATGTTACTCGTATATTAGTCGACAAATGCACTACCGCAATCGACGAAGCGGCTCTTGAACAAGCTCAAAGCCGGTTGAACGATTTTC	79	81		CNAG_02555	CNAG_02555T0.1:1473
CNAG_02566T0.1	698-797	GGCAGTTGGAAGAATCGCCAATTTACCAGCCAATCCCTCCTCAGGATCCGTCTTGGGAGCTTTCTGCGTTTGAACCTAATTATGCCAACGGCCAGGGTAT	83	81		CNAG_02566	CNAG_02566T0.1:697
CNAG_02603T0.1	1216-1315	CTCTGGAACGCTTGTACACCTACTGAATGGGCTCACCGTTCCCTCATTGCGTCTTCCACTTGTTCTCTCGGTGGCAGCTCATCGACGAGAATGCGATTCC	83	81		CNAG_02603	CNAG_02603T0.1:1215
CNAG_02671T0.1	836-935	AAACGCAGCAGTTTGTGGCGGCCCGAGAAGCGCAGATCAAGAAACTTAAGGAGCAAGAACAGATTATTAGGAGGAGGAAGCTAAATTTGCCGATGCCTCA	82	84		CNAG_02671	CNAG_02671T0.1:835
CNAG_02698T0.1	799-898	CAGCTGCAAGGCCAAGTTTTCCATCCACCCAGAGTTTTTGGCCCTGAATGGAATGTCCGCGACCCACCTTCTTTGGAAGGTACCGAAGGTACTTCCGGAA	81	83		CNAG_02698	CNAG_02698T0.1:798
CNAG_02700T0.1	2030-2129	CTGGCGAGGCCATTCAAGATGAGCAAAGTGGTCAAGCTAGTCAATTGGAACACGGCGAACAAGTCCATAACCATGCTCAATCTTCAGGAAGTGCAATTAT	83	81		CNAG_02700	CNAG_02700T0.1:2029
CNAG_02723T0.1	764-863	ACATTGCAGAGGCCCATACAACCGTTACTCCTTCAGATGTTAATGCTTCTCCATATCATGGCGTATCACCTTCGACTACCCTCTCCAACGTTTCGTTACC	79	78		CNAG_02723	CNAG_02723T0.1:763
CNAG_02774T0.1	1203-1302	TGGTCAGAACTACGTTTTCATGCTTGCTCTACGAGCCCATGAGGAAGGTACATACGCTGAGCTGGGAAACATTGAGGGAGTACTTTTGAGACGGATGTTT	82	82		CNAG_02774	CNAG_02774T0.1:1202
CNAG_02877T0.1	1171-1270	CCTCCAGATGTAGTTTCCAATCCTCACTGGCAGTCACAAGGAACCATCAATCCGAAATGGCAGATCCGGGGTAATTTCTCATCGGACGACGAGAGTTCTT	83	81		CNAG_02877	CNAG_02877T0.1:1170
CNAG_02936T0.1	1774-1873	AAGCTTCCAAAACCTCTTCCCTCACCCGTGGTCGTTCAACAGACTCGTCTTTTAGCGATGTACTTATCGGCTAAACCTAGCGATATCACGTCATCTGCCC	82	79		CNAG_02936	CNAG_02936T0.1:1773
CNAG_03018T0.1	698-797	GTGCTATTGATGGATTCCATAATGAGTCGAGATGGCCGAATGACTTAAACGAGATTGAGGTGCAAGAGCGTCGTCGCTTGTTCTGGCTCGCATATCAGCT	80	83		CNAG_03018	CNAG_03018T0.1:697
CNAG_03059T0.1	1424-1523	TCTCTGGTTGCCATTACTTTGTGCCACTCTGGGACAAGTCTTATGACACGTATGAGACTTACATCGAGCGCACACCATTTTCCACCAACAGTCTTCTCGC	81	80		CNAG_03059	CNAG_03059T0.1:1423
CNAG_03086T0.1	970-1069	AATGCTGATGATGTTAAGCATAGAAGGCAAGCCATGTGGGGAGTGTTCTTTCATGACAAGTTGATTACCCTATATACCGGTCGAGCGTGTGGCATGCAGT	83	82		CNAG_03086	CNAG_03086T0.1:969
CNAG_03115T0.1	1174-1273	ATTCATCGCAGTGTAATGCCACTCATGGTGCGCGTCAACAACCTTCTCTGGGAACACTTGCAGTACTTCAAATACCTAAGCCCTACGCTCGACACACAAT	81	83		CNAG_03115	CNAG_03115T0.1:1173
CNAG_03116T0.1	1344-1443	AGCTTCAAATGCGTTACCTTCTATTGCGGGCGCATCTACAGCGAGAAGGGCACCAACCTCGTCTTCGACGGCATCGCAGTCATCTGCGGTTTCCCACCAT	83	82		CNAG_03116	CNAG_03116T0.1:1343
CNAG_03129T0.1	862-961	GAGGCAGAGGATAACGGACCTAGGAAGTTGAGGAAGATTCTCGACGGTGATGCGGGAAAAGATTGGGCTTGTGAGCATGAGAGTTGTGACAAAAAATTCA	84	82		CNAG_03129	CNAG_03129T0.1:861
CNAG_03132T0.1	538-637	ATTTGTGAAGCGTCTGAGCCTATGCCTATCGACAGTACCATCTCAAATTCTCAGTCCTCGCTAATACAGAACCAAGGTTCTCTTTTGACTTTAGGGGAAC	79	79		CNAG_03132	CNAG_03132T0.1:537
CNAG_03183T0.1	815-914	CGGGTGTGCCGGGCCGAAGGATGGCAGATGGATTGGTTGAATTGTATTTCAGCTGGACCCGGTATAAAATCAACAAGTTCTCCTTCATGTCGCGGTATAA	83	79		CNAG_03183	CNAG_03183T0.1:814
CNAG_03212T0.1	1227-1326	GCGCAGCTTCTCGGGTCCTACCCTGCCGCCATTTTCTTCTTTCAATCTCCAGTCCGACTCTAGCATTAAAGGTGCTCATCGACGCTCCGAGTCTCTTCAT	79	81		CNAG_03212	CNAG_03212T0.1:1226
CNAG_03229T0.1	513-612	TCGTCACCTACACTATGATCTAGACGACCATTATTCGCCTCCACGCCCTTTCCCAGCACATGTCTACTCCAGGGGAAAAGACGTTTATCACCGGACTTCT	81	85		CNAG_03229	CNAG_03229T0.1:512
CNAG_03261T0.1	678-777	GAACCCTCCTAATTTTGTTCCTTCGACGAGTGGTACAAGTCTTGCTGAGACCAATGTGTTGCCGAGTAAAGATGGCGTTATTTGGCCGGATACTGCAGCA	78	82		CNAG_03261	CNAG_03261T0.1:677
CNAG_03279T0.1	899-998	AAAGAGACGAGACCTTTCGAGGACTTCTTGCTAGTATCGTGGCCTATGTTATTTGTCAGAGCCCAATCAGTCTAATGGGGGAGCAGTATTCTCGGGAACG	80	83		CNAG_03279	CNAG_03279T0.1:898
CNAG_03336T0.1	1052-1151	AAAAATTGCAGGGCGCTGTATCTCATGAAGTGTACTACAACGCCGCCGTTGCTTGTCTCTCGACACTTACATCTCATCATTCTCTCGCCACTGTCCAGGC	83	81		CNAG_03336	CNAG_03336T0.1:1051
CNAG_03346T0.1	737-836	CTTCCAGCTCGTCTTTCCCAAGTAGCATTCCTCGAACACCGGCCACTCTCCCGAAAGGGGTAAAGCGACATAGCTTGGGTTCAGAACAAAGTTTTGATAG	82	80		CNAG_03346	CNAG_03346T0.1:736
CNAG_03366T0.1	845-944	CGAGCAGCTATCCGCTCACGCGCATCACAAGCGATTCAGGAATAATGTGGCATAAGCCACTTTCAGCTCCAGGAGAACCTCGTTATGAGGCTTCTCAATG	82	81		CNAG_03366	CNAG_03366T0.1:844
CNAG_03401T0.1	684-783	TGACCATATGACCTATGCGCCGACCCAGTTGATATTTTCTTGGCCACCTGCACGTCCTGCTGGTGTCCCAGTAGGTCCAGATGGCCTTTATGACGCTTCA	82	83		CNAG_03401	CNAG_03401T0.1:683
CNAG_03409T0.1	1917-2016	CTCAAGCCAGATGGGTCTTCAACAATCTTACGACGCTGGTCCAAGTACATCCACTGGTATTCCTCTTCCCATGGACGGTTCGCCGTCTAGCGAAAGCAGT	83	83		CNAG_03409	CNAG_03409T0.1:1916
CNAG_03431T0.1	828-927	CGAAAAACGCCTTGCAAAGGCTAGCGAGTTGTATCAAGCTTCCCGACGGGCCTCGGCGTATTCAGACAGTCTCATTAGCGGGCGGGGAGATATCATATTG	83	81		CNAG_03431	CNAG_03431T0.1:827
CNAG_03527T0.1	964-1063	GATGAGCACTATCCTTGCACTCAGCCACAGTGTATTGAGGACCGATTTGTCGTTTTCGGGAACGAGCTTGATCTTCGAGCGCACATGATGGAAGCGCACG	83	82		CNAG_03527	CNAG_03527T0.1:963
CNAG_03561T0.1	1398-1497	GGATATCATTGATGTGGGCGGAACATCGAGTCACGTTAACAAACCTCGTATATGGACGTCTGCTTTACGTCTCAACCTCAACCTTCTCATCGTGAATCAG	80	78		CNAG_03561	CNAG_03561T0.1:1397
CNAG_03710T0.1	1462-1561	GGAATGAATCCGTCTGCTGATGCCCTTCGTGTGGCCCTTTTGGGTATCGGCGCTATCCACCAAGCATTCCTTCTGGCTCGCTCTGGTGTTTCCAACCAGC	83	83		CNAG_03710	CNAG_03710T0.1:1461
CNAG_03741T0.1	434-533	CCCATCCCAGTGAGCCGTGGTCATTTCGTGCTGATCCGGTGCGCGGTGGGCCGTCAACGGATTTCCTAAGCCCTGCACTAGATCCGGACGTGCTGGAAGA	84	82		CNAG_03741	CNAG_03741T0.1:433
CNAG_03768T0.1	1577-1676	GGTTATATTTGATGGAACATCAGATGGCGTACGGTTCAGGACGGCCTGCAATCATAAGAGAAGACGAAACTATCCACCAATGCAGACGCCTTCTCGATCA	83	83		CNAG_03768	CNAG_03768T0.1:1576
CNAG_03790T0.1	346-445	GAGATGGATTGGGTTAAATCTTCTTTCGATACACGCGGTACCAATGGGGGTCGCGATAGTGAGGTCGTAAGACTCGCTGGGCAGTGGGTTTCACGCAATC	81	83		CNAG_03790	CNAG_03790T0.1:345
CNAG_03826T0.1	810-909	TGGCTCCATGACACAGTCTCATTCGGAGATCAGCAGGGTCAAAAACCTTAACAAGCTTCAAATCGGGAAGCATGAAGTTGAGACATGGTATTTCTCTCCT	83	80		CNAG_03826	CNAG_03826T0.1:809
CNAG_03849T0.1	1087-1186	CTTCTCCGCATGGGAAGGAGTATCATGCAAGGGCCAAATCTGTATGAATTTCAAAGCCATGTCCTCATTTGTCAATTCTTGCAGGGGAGTGCTGTCCCGC	82	82		CNAG_03849	CNAG_03849T0.1:1086
CNAG_03894T0.1	1276-1375	GGAAGGGCCTTTGATATGCAGTGGACTCCCGATAATATGAAAGCATATTGGATGGGTTATGATTCGGCTATGCGGGATGTTAAATTTGGGAGGGGTGACG	82	82		CNAG_03894	CNAG_03894T0.1:1275
CNAG_03902T0.1	923-1022	GGCAAATCGCGAGGACACTGACCAATGTCGACTTGGTATTTGTTGAAGAAGCTATGGAGCGATGGATGCTCGAGTATGACAGGGCTTTTGCTTCTATCCA	81	83		CNAG_03902	CNAG_03902T0.1:922
CNAG_03914T0.1	756-855	CTTGATGCACTCTTCATCGACGCAGTCCGACAGAAATATCCTTTCCATGCCTGGCAACCTGTCAACTCCCAGTATCAATGATAATAGCTACAGATCTCAT	79	82		CNAG_03914	CNAG_03914T0.1:755
CNAG_03998T0.1	796-895	CATCGTCACCCATCAGACACCATTCCATACCCAATAACCAACCCTCTTGCCGCTCCGATGCAAGCATCTTTAGGTGTCCCACAGCTCGCTGTTCACCCTT	83	83		CNAG_03998	CNAG_03998T0.1:795
CNAG_04012T0.1	1000-1099	CATCCTATCCTTGCAACTGCTCTCGCATGGGGAGCGCGTTTCTCCGATCATCCTGTTATCCAACAAGATAGAGATGAATGCTCTCAGCGCCGTAGCTCTG	83	83		CNAG_04012	CNAG_04012T0.1:999
CNAG_04023T0.1	720-819	CCCTCCCGTTAAATCCTCTAAAGGAAGGTCCATGACCCGCCTGCAGCAGTCAACCGAAACTCGTACCGAATGGTCATCATCAACCCAAATCAAGATTGAA	84	79		CNAG_04023	CNAG_04023T0.1:719
CNAG_04036T0.1	1057-1156	GCCAATACAGGCTCGTTTCCCATTCCTATAAGGGTGACGCAGCAGCATGTCCGTACTCGGAGCGTACAAGGTGAACTCCCAAGTGCTATGTTATTTTCCC	84	80		CNAG_04036	CNAG_04036T0.1:1056
CNAG_04090T0.1	686-785	TAAACTCGTCGCTCAATTCTTTGCCTATTCCTTCGCCGAACACGGCCGCTTTCCTCAACTCAATTACAAACGTCACTCCTCTTGGAGAGAGTAGCGAGAT	79	81		CNAG_04090	CNAG_04090T0.1:685
CNAG_04093T0.1	747-846	TATAGTACATCATGCCATTGTCGTTGTCTCCCTGAGGCTTTCAAGGGACCCGAGAATAGCGACGAGTAAACAGTTAATCAAGCAAAAGGCGAAACAACAC	80	83		CNAG_04093	CNAG_04093T0.1:746
CNAG_04130T0.1	742-841	GAAATGCAAAACATGTCTGATGAGCAGATGCTCGAGTCCATTGCCATTGACGGTTACCTCTCCGACCTGCCGCTGGCCTCTTTCGTCCACAACCTTCCAT	82	83		CNAG_04130	CNAG_04130T0.1:741
CNAG_04176T0.1	411-510	AAGATCAGCCACCTATCCTTACAGCGATGGGTTTGCTACTCGCAAAGATGATGGTCGCTCTCCAACGCGTGGTATTGCTTGGGATTCCCTTCCAGCGGTT	83	82		CNAG_04176	CNAG_04176T0.1:410
CNAG_04184T0.1	1195-1294	TACACCACTTTAAAAGACGTCAACATCCACCAAGTCCAATGCCTTACTCTTCTCGCTGCATTCCAAGCAAGCGTAAACGCTATGCCCATGTCATGGCTTC	80	83		CNAG_04184	CNAG_04184T0.1:1194
CNAG_04226T0.1	894-993	AGCAGAAGAGGACACAATGGAAGTTGACGGCGAATCCACATTCACCCGAAGAGTCGTAACGGACGGCCCAGACAATCTTGTTGACGACGAAGACCTACAA	84	83		CNAG_04226	CNAG_04226T0.1:893
CNAG_04263T0.1	830-929	CGGCCATCGTCAGAGTCGAGAATCAGATATCCCATTTGCGAGCCCATCCCGACGCCGACATTGACGACACTAGCAACGACTCGTCCGTTACTCCCATTTT	83	81		CNAG_04263	CNAG_04263T0.1:829
CNAG_04345T0.1	1491-1590	CACAGACAATAGAAGAAGCTGGTCTTTGATCGGTTTGGCCATTCGCGCGGCATATCTCCTGGGGTCACGTCTTCGAACAGGTCTCGCTTTCTGGTCTCGA	81	80		CNAG_04345	CNAG_04345T0.1:1490
CNAG_04352T0.1	816-915	ACCGCCTCCTATGCCTCCTGTTTCAGCGCCTGATGAGGATTTGATATTGGATCCCGAACTAGCGGAGCTTATTCCTCGCCTTCGGTCACGGTGGCCTATT	82	83		CNAG_04352	CNAG_04352T0.1:815
CNAG_04353T0.1	627-726	AAGTTACGGACCAGAAGGGTTCCCAGTATTCCATCATTCTCCCGAGGCCAGTCCTATGCCGTATTCACCTTACTTGGCTGGTGCAGGGGCCGGTTACTTT	83	82		CNAG_04353	CNAG_04353T0.1:626
CNAG_04398T0.1	1609-1708	GTACTTTATCCTAATGCGGCGAGAACAAGGTCACTTGTTGTTTACGGAGAGTACTTCAAGTACATTGACGAAATGGCACGATCATTGGATGGGTTCAAGA	77	79		CNAG_04398	CNAG_04398T0.1:1608
CNAG_04457T0.1	599-698	AGACGCGTTACAGTCCTCAGACAGTCCCACCGATCCTTCTCTTCCATATGCAGCGCAAATCATCGGAGACGGATATTCACCTTCCAACTTCGTCAACCAA	81	80		CNAG_04457	CNAG_04457T0.1:598
CNAG_04518T0.1	1319-1418	ATCCCGAGTTCCAGGTCTCTACAGTTTCAGATGGCTATTCATCCGCTATCCTCGCCGCCCTGGCGTTGGAAAAATTGTCTTTCAAAGTCAATCTGGAAAA	78	79		CNAG_04518	CNAG_04518T0.1:1318
CNAG_04583T0.1	1894-1993	TCTACTTCTTCATCCGGCCTCGGTCTCGTACCTGCAAAGATCCCGACGAGGTACCCGACGTTGCACCATTTGCACAAACTGGACATCATTGCGTTCCTCA	83	80		CNAG_04583	CNAG_04583T0.1:1893
CNAG_04586T0.1	783-882	TCCAACGTCTGTCAACATGGGTCGACGTGCATCTCTTGCCAACGGAGAAGCCGCCAAGATTGAAATATTCGTCGCTAAGCGTGCTGCCGCCCAAAAACGG	83	83		CNAG_04586	CNAG_04586T0.1:782
CNAG_04588T0.1	800-899	CAGCCGCGAACAACGAATATCAAATGCTCGATGCGATGTTTTCTTCCCTCTCTCCTGTTTTCCCTGGTCTCAACGACTCCTTGGACGACGCTAGCCGTCA	78	83		CNAG_04588	CNAG_04588T0.1:799
CNAG_04594T0.1	1615-1714	ATCGAACACATGATCTGGACCGACGTGATTGCCTCCGTCTCCCAAAACAAAGCCTCGCGTCTACTTCCTACTTACCGACGTATTCTCACCCATTTCCCGG	83	79		CNAG_04594	CNAG_04594T0.1:1614
CNAG_04600T0.1	751-850	GATGGTGAACCAAGCACTGTCGAGTTTAGGTGGAAGAGGAACCATTTGTTCGATTTAGATTTGGCGGCAGTGTTGTACGAGCAGTGTACAGTCAGTCCGC	82	79		CNAG_04600	CNAG_04600T0.1:750
CNAG_04630T0.1	883-982	AAGGGTGGTGGTATGTCTTCCGTTGTTCGTGAGGACGGTGAAGATTTGGATGATGACGAGTCTTGGCGACCATCACCTGAAGAGTATAAAAAGCTCAGTT	80	83		CNAG_04630	CNAG_04630T0.1:882
CNAG_04637T0.1	23-122	CCGTCATCGGTTTCCGACAACAGAAGCCTACTGTTGCTAAGGGCTCTTCTTTGAATGCTGCTCAACGAGCCGGTCTTGTCATTTCTTCAGAGTCTAAGGG	82	79		CNAG_04637	CNAG_04637T0.1:22
CNAG_04774T0.1	1387-1486	GTCATTGACACAGAAGAGAGGAAGCGAGCGTTAAGTCTTCGCATGTACTGGAGCTCGAAATCGGCGGCCATTATTGCTTCGGCTGTCAAGGCTGAAAATA	82	83		CNAG_04774	CNAG_04774T0.1:1386
CNAG_04798T0.1	239-338	TAGCTACACCAATTCCATCCGCTAGCAAAGATGACAAACATTCTGCGCCCACCCTCGAGTCTTTCCTTGCTGCCTACATGGGCCATTCGTCTACCACTGC	83	83		CNAG_04798	CNAG_04798T0.1:238
CNAG_04804T0.1	1801-1900	GTCATGCGTCCGATCATCTCGAAATTGACCACCAAATCAGCCGAAAAGGTTAGACCAGGTACAATTGAGGGTGTTCTAAAAGATGTTGTCGGGATCGTTT	81	78		CNAG_04804	CNAG_04804T0.1:1800
CNAG_04807T0.1	325-424	GCCACCACATTGTCACCTTATTATGTCTCTAGACCGACTTATAATGGGTCTGTTTATGGGCCGCCTGTTCGTCCAGCGCCCTATGCCCGCAAAAGATCTT	78	83		CNAG_04807	CNAG_04807T0.1:324
CNAG_04836T0.1	1216-1315	GCTGTTGCCCTAGGCATGCAGCGGGATGGCGAAAATTCAAACTTCGACTTTATCGAGCGCAATACTCGGCGGATCATATGGTGGACACTGTATCTCTTTG	83	81		CNAG_04836	CNAG_04836T0.1:1215
CNAG_04837T0.1	1023-1122	CCAAAGCGTCAGTTATATCCGCGATCTTAAACAAATCACTGAGACTCAAGCAAGTCGAATTTCCCAGCTTGAACAGCTCCTCATGAATCTGGGAGTCAAC	78	82		CNAG_04837	CNAG_04837T0.1:1022
CNAG_04841T0.1	921-1020	TGACCACATTCTCAACGCTTACGACACTGAATCACCACCGAACGCGCATAAACTTGCCTGTGTATTCCTCGTCATGGCCCTTGGATCAATGTTCGACCTC	83	80		CNAG_04841	CNAG_04841T0.1:920
CNAG_04864T0.1	988-1087	AACGCATGTGGTCTTTATCACAAGCTTCATGGTGTTCCTCGACCGGTGGCTATGAAAAAGACTGTTATTAAACGACGCAAGCGTGTTCCTGCTGTTGGCA	81	79		CNAG_04864	CNAG_04864T0.1:987
CNAG_04878T0.1	993-1092	AATAGGAGAATCTATAGTCAAAGCCGTGTTCGGCTTGCAGCCTATTACCATTGATCTGAACGGCGCTTATAATGACCAAGCGGGTCTTGTTACTTTCGCG	80	78		CNAG_04878	CNAG_04878T0.1:992
CNAG_04895T0.1	1356-1455	GACAGGCCGATGGGAAAGTCTTATTCAGCGAGAAGTCGGTAGGCGTATTTGGTGGAACTTGGTCTTCCTCGATTGGTCCCTTGCGCCGAGCTACAACTTT	82	82		CNAG_04895	CNAG_04895T0.1:1355
CNAG_04908T0.1	402-501	CACCGCTTTACAAAATGCACTCTCAGTGTCACAGCAACATGAAAGTAATCTTCAAGGATGGATACATGATCTCGAAAGTGTCTTATTCCGCAACGGACTG	80	79		CNAG_04908	CNAG_04908T0.1:401
CNAG_04916T0.1	688-787	TGTCAACCGCAACCTCAGTTTAAATTCAACCCTCTCCAACCGTTCCAACGCAACTACTTTCAACAACCCAACATGCATCATCCCGTGTGTAAGGAGAGCG	79	82		CNAG_04916	CNAG_04916T0.1:687
CNAG_05010T0.1	290-389	ATCGGACAACCACAACCAATACTTACAGTTTCCAGCCGCCGCGTACAAATCCTTCTGCACGTTCTCAACCGACCGAGTTTCACAACATCTATCAAACTCC	83	79		CNAG_05010	CNAG_05010T0.1:289
CNAG_05019T0.1	630-729	CGACAACCTTCCGAGTGAACTTACACTAGAGCATATATCATCTGAAGAAGAGCTGTTATACGACTTTTATAGCAGATACGTTCTCCCTGCCTGGTCTCTC	81	78		CNAG_05019	CNAG_05019T0.1:629
CNAG_05049T0.1	781-880	TTCCTCAATAACAACTTTTGCACTTCTGTCGCTTCAGAAGCTCAGCTGGGAAATCCCTCGGTCGTTGCCGAATTAGCATCGGCGAACGCGAATGTGCAAG	79	82		CNAG_05049	CNAG_05049T0.1:780
CNAG_05093T0.1	970-1069	CAACAAGTTCGCCTCAGCAACACACGGGCTCTTACAGATGTCCAAAAACGATTAAGGACAGACAATAGGTCATCAACACAGGTTCATCATTACGCGCCAC	84	81		CNAG_05093	CNAG_05093T0.1:969
CNAG_05112T0.1	40-139	AGATCATCTCGGGCTTGCGATTCGACGGTCGAAATGCGAAGATATAAGAGAGATACCAGGCGTAGGACCGATTTAGGACCTGCTCGAGGTTTCAAGAATC	81	84		CNAG_05112	CNAG_05112T0.1:39
CNAG_05153T0.1	1511-1610	CTTTCTCCGAGGCTCCATCAGAACATGGACCAGCACATCGAGTAGATAAACCGCTTGCTCGCGCTCAAGAATCATTCAAACGGACATTGTCTGCAGCGGT	83	83		CNAG_05153	CNAG_05153T0.1:1510
CNAG_05170T0.1	890-989	CTCCAGGTCCTGTTGATGGTGATTGGCATAGGGGTAAACCGTATATTCAAAATGAACAACCGACTTCTTCATTGCAGGGTCTCGATGACCTATCTTATCC	80	79		CNAG_05170	CNAG_05170T0.1:889
CNAG_05176T0.1	978-1077	CCCACCCGATGATAAGATTGCCGTCGTCCGTGCCATTAGTCTCGGTGATGTGACACGTGATATGTGGTTAAATAAGTATCCTTCGTCGTCTGGACGCGGC	81	80		CNAG_05176	CNAG_05176T0.1:977
CNAG_05186T0.1	361-460	GCGAGCAGCCAAAGCTCGGTGAAGAAGCATGTGATCCAAAATCCGATTAGTTCTACTCCCACTTTAGGATTCAATGAGAGGTTGAGTAACGCCATGACGG	83	80		CNAG_05186	CNAG_05186T0.1:360
CNAG_05222T0.1	348-447	TCACACTGGCGTGAAAGCGTTCAAGTGTCCATTTCCTGGATGCGAGACAAGAACCAGTCGGCAAGATAATTTGCAACAACACTATCGAACTCATCTGTCT	83	80		CNAG_05222	CNAG_05222T0.1:347
CNAG_05255T0.1	845-944	CCTACTATCCCTCGGTGTACTCTCTGATGGCTTACATACTCGCTAACTCGACCCTGATCCGCGAAGAGGACGCCTTTAGCTCTTGCTCGTTTGTCGCCGT	82	83		CNAG_05255	CNAG_05255T0.1:844
CNAG_05311T0.1	973-1072	CCTGGATTCCAGTGGCTCGCGATTAGTGACCCATCTCAGAAACGAAGTTTTCATCGAGTGGCTTGGGCGCAATATGCGGACGATACGGATGTTTCCAAAG	81	83		CNAG_05311	CNAG_05311T0.1:972
CNAG_05375T0.1	446-545	CTGTCTGGACAGAAGAGATGGATGAGGTTACTGCTGTTGAAAAGGAGATTTTTGGAAATTTTGCCGGTGTCGATGGTGAAGAGGATGGTGATGGTGACAT	83	81		CNAG_05375	CNAG_05375T0.1:445
CNAG_05380T0.1	965-1064	TAGTAGAAGAGCGTCGTCGAGTCTTCTGGGAATCTCATGCGGCTGATGTCCTTCAAGCTAACTGCTTTTCCCGACCGAGCTCCATCCCGCCAGACTATAT	83	82		CNAG_05380	CNAG_05380T0.1:964
CNAG_05392T0.1	965-1064	CGACGTCTCACAGCATGTTCCATCACTACAACTCTGATAATTCCCAGGCTTCTCACAATCACCAGCACGATCATACTTACGCTGCTGGAGAGCCTTTTAG	81	82		CNAG_05392	CNAG_05392T0.1:964
CNAG_05420T0.1	1005-1104	CGGTTCTTCTGGCGAGTCGATGTCTGGGTTGCCTTACCCTTACCGACCTATGTCTGCTTCTGGTCGTGAACTTCCCGTTCCCGCACATTATTCCGAGTCT	82	78		CNAG_05420	CNAG_05420T0.1:1004
CNAG_05431T0.1	186-285	CAAGGCCGAGACATTACCATGCAAGTGGACGGGATGCTCGCATATATTAGATTCTCCAGATGAGCTGTACGACCACTTATGTACAGTTCATGTAGGGAGA	85	81		CNAG_05431	CNAG_05431T0.1:185
CNAG_05436T0.1	712-811	TGGATCAACAGCTATGTGATGTTGAAATGGCTTGAAGACGCCTTTGACCCTTATACCCGCGATATTGCCAGTGGAGGTCGTGAACGGCGACTACTCATCC	83	85		CNAG_05436	CNAG_05436T0.1:711
CNAG_05535T0.1	2781-2880	AAAAGCTAAGATCACCGTCGTCATGCAACCCATCACACCCGCCCTTCGCGCCAAATCGGTCATCGCGAACACCGACTCCAATGGTAATCCGCTTCCTTTT	83	78		CNAG_05535	CNAG_05535T0.1:2780
CNAG_05538T0.1	1878-1977	CGCAAAAGTGGTTGCAGGGATTCAGGAAAAGAGAGAAAAGATGGTTGAGAAATGGGGTGATACATGGGCTGATTTAGTCTCAAAATTGAAGCACCTCTTG	83	80		CNAG_05538	CNAG_05538T0.1:1877
CNAG_05642T0.1	1133-1232	CATCATCTGTTCATGCAAAAGCCCGCTCGTCATCTATCGGCTTAGGCGCAATCGGTCGTCGGGCTAGTAGCGCCGACCGCAGAAAAAAGGAACGTTTCTT	81	83		CNAG_05642	CNAG_05642T0.1:1132
CNAG_05785T0.1	1204-1303	TGTCTCCATGAACCTAAGCTTGGTCTTTTCTATCTTGATGCTGGAGTCGATATTCTTCGTCCATCATCAGCGGCTTATATACAACCGCCAGCCGCGCCTA	77	81		CNAG_05785	CNAG_05785T0.1:1203
CNAG_05861T0.1	678-777	GAACACGCCTTCTCTGTCGCACTCGGCTACTTCTACTACTTCTGCTTCTGCCATCGCCACCCAACAACCCATTCCTTCCTCTTCATCCTCGCCAGCTCAT	82	83		CNAG_05861	CNAG_05861T0.1:677
CNAG_05940T0.1	1103-1202	CTGCCGGCTCCGATTCTGGTGGCTCCTCAAATAATACCAACTCTACCAATGACCAAATGCAATTTATGAGTTTGTCAACCGGTCATGGGCAGAAAAAGAG	83	80		CNAG_05940	CNAG_05940T0.1:1102
CNAG_06097T0.1	965-1064	TGAATAATCTCTCTCCTCACCAGATCGAAGCTGCTGTGCAAAAGCACGTTATCACCGGTATGGATTTGACTAGTATCGAAGATTTCGGGTTGGCTCAAGC	83	79		CNAG_06097	CNAG_06097T0.1:964
CNAG_06134T0.1	392-491	AAGCTTCCACAGAGCACGACGTATTGTCCTTCGCCAACGACCTTGGTATCCCAACAGAAATCGTTAGCAGTGGTGTAAGCTTGTCAAACGTCGCACCTCC	82	82		CNAG_06134	CNAG_06134T0.1:391
CNAG_06156T0.1	1880-1979	GCGCGCTTTGGATCACACATAGCGCGATTATGGGATTGGGAGAACCGTTGATTACTAGGGATTCGTGGATGGATGAAGGCGCGCGTGTTACCCTTTCTGC	83	82		CNAG_06156	CNAG_06156T0.1:1879
CNAG_06188T0.1	1737-1836	CAAAAAGAATATCGTGGAGAATAGGGATGCTTTGGTACTCGTCAACTACCATCTGAGCAGTTTCCTCTACGGCTACCGCCTCCAATTCCGTAAATTCCCA	81	80		CNAG_06188	CNAG_06188T0.1:1736
CNAG_06223T0.1	715-814	CCTCAAACGCCACCGCATTACTCACTCCGCCTCTTCTGTACTTCCTCTGATCATTATCGCCCTACATCCGTACACGCCCGTCACATACCTCCCTCTACCA	83	83		CNAG_06223	CNAG_06223T0.1:714
CNAG_06252T0.1	470-569	CCTATAGTCCTATCACTGTTCCAACTGGTCGAACACCCTTAGCCCAAGTCAAAGCGATGGAGCCTATGGAGCTTCTTATGGCTCTTTGTCGCGATACGCG	83	82		CNAG_06252	CNAG_06252T0.1:469
CNAG_06276T0.1	773-872	GATTGAAAGCAAAATGCGATCGGGTGTTTCCATGTTCAAACTGCAGACGGAGAGGATGTGCTTTGGTTTGTCCGGATGGTGATCTCAGCTGCATGAATGG	80	83		CNAG_06276	CNAG_06276T0.1:772
CNAG_06283T0.1	1194-1293	CCTTCTTCGGGCTTACGCACAACACCCTCGTGAATGGACCAAAATTTCTTCCATCGTTGACCGTACCGAGGTGGATTGTAGGGATCGGTATTTGAAGGAA	79	81		CNAG_06283	CNAG_06283T0.1:1193
CNAG_06327T0.1	1381-1480	GAAGAGCCCATGAACGAGATTATTTCTCATGGACCTTTCGACTTCACTCCCGCTACTAGCCCGGTATTGAGTGGTATGCGTCAGATGTCTTTATGGCAGG	79	82		CNAG_06327	CNAG_06327T0.1:1380
CNAG_06339T0.1	1551-1650	ACCGTTGTCAATGGCTTTCACAGAATGCGCCGATGCAGCAATGGGAATTGGGGAGGTTGTGCTGAATGATTTGGTACCTTATGGGTATCTGGCTTACTGT	82	81		CNAG_06339	CNAG_06339T0.1:1550
CNAG_06425T0.1	729-828	TTTGCCGCCTCAGCCTGCTGTCGAAAGGCTTGTTGCAGCCTATGTTGATTTTGTCGGTGTTACCGGGCCTATCATCCATATTCCGACTTTGGGCAAGCAG	82	81		CNAG_06425	CNAG_06425T0.1:728
CNAG_06483T0.1	717-816	TCGCGATTGGCTTTCATTACCTGCGGGGTTCCCATATATCGTGGCAGCGGAATCGTTACAATCTCCTGATCCACTCAACCTATCAGACCACCATCTCGTA	81	80		CNAG_06483	CNAG_06483T0.1:716
CNAG_06719T0.1	1073-1172	CATTGGCGCTGTTGAATGCGATGTATCTATGGGCCACGCGACTTTCTGATATGCCCAACTCAGATGCAATGGAGCGACATTTCCTCACCAAAGCGTGTCA	81	83		CNAG_06719	CNAG_06719T0.1:1072
CNAG_06751T0.1	1008-1107	TGCCAATCAAACCCTTTCACCGGCCCTCAACCCTCAAAATGAAGTGAATACGGTTGACTCCGACTATCTTCGTGCATTCATGGGTATGCTCGATGGTACC	84	80		CNAG_06751	CNAG_06751T0.1:1007
CNAG_06762T0.1	641-740	TGATAAAACCTTTTGCTTCGCAAAAAGGCCAACCAGCGCCCGAACAACCACCACCGTACCTTTCCACCCGCTTTGCTCGTCTCTCTTCCGTCATCCACGA	83	79		CNAG_06762	CNAG_06762T0.1:640
CNAG_06814T0.1	413-512	CGTGGCCCGAATCCACTTTCGGCAATTCACCAAAGCCCTCAGAGTCTGCAACTGACCATACCGTCGTCCGCCTCTGGTTCCTTGATAACCTTGCTTATCC	82	81		CNAG_06814	CNAG_06814T0.1:412
CNAG_06818T0.1	869-968	TGTTCACCTGTCAAGCTATCGCCATCCTCGGTCTTTGTGGGCACAACGTCTGTGACTCTGACCTCCTCTCTTCACTTTCAGCCATCGGTATCAAACACGC	82	82		CNAG_06818	CNAG_06818T0.1:868
CNAG_06871T0.1	1084-1183	TTGTCACTCATCATGCAAAAGGTTATGACGACTCTGTACTCTCTCAGGTCCGATGCTTCCAGGCTACAAAGAGATGGCGCGATCTCCGAGTTAAGTCTCG	80	83		CNAG_06871	CNAG_06871T0.1:1083
CNAG_06921T0.1	1469-1568	TGGCGAATAACCCATCAGTCAGTACAGATGCAGTGGCCGTTCGATTCGAACTTGGAAGAGATAAAGTAAGATTTGCGTGCTGGATAGAGAAAGAAGGTGC	82	83		CNAG_06921	CNAG_06921T0.1:1468
CNAG_07011T0.1	444-543	AGACTGCGACACGCTCATGCCGAAAGCAGTAGACGATGAGTATATCACTCGTACAGAATATCGTACTTTTCCAATCTATGAGACGTCCACGATTGCGGGA	83	77		CNAG_07011	CNAG_07011T0.1:443
CNAG_07411T0.1	1641-1740	CGAACATTCTGTTGCAAGCTTCCAAGCCCGTGATGCAGCTTTCTCCTATGCGTGGTGGAACCGTCACGTACAGCACAACTCATCCTGGACATCCATTAAT	79	84		CNAG_07411	CNAG_07411T0.1:1640
CNAG_07435T0.1	228-327	CAACCTCGTCCCGCCCAACTTTTCTCGCGGCTCATACGCTGCCGTCCAGGGCGGCGAGGATCCCACGGCATTTCTTGATCTCGACCTCTCCCAGCCCGGG	83	84		CNAG_07435	CNAG_07435T0.1:227
CNAG_07443T0.1	384-483	CGGTGACTTTACAAATCATCCGCTTCGCTCACCCGAATTGCCATCTCTCTCATCATCTCCACACGGCTCGATTGAGTCCAGTCGTCTGTCTTTTAGCGCA	79	78		CNAG_07443	CNAG_07443T0.1:383
CNAG_07460T0.1	1637-1736	CATCCGCCGTAGCTGCCGCACACGCATATAACCTCGATCCTTCTTTGCTTCAAACCACGATTGGGAGTCTACTCCAAAGTCCTGCCGTTGCCCAAATGTT	81	83		CNAG_07460	CNAG_07460T0.1:1636
CNAG_07464T0.1	930-1029	TAACTACTTTGTCTCTGAAACCTCTCAAATACCGTCCATCCTTGTCAGCCCTCCTCACGACTTCGATCCTAATGCTCCCATTGACGATGACGGTCATACC	79	82		CNAG_07464	CNAG_07464T0.1:929
CNAG_07506T0.1	1445-1544	TCACTGGCTCAACGTCAGCAGCATCGCATTATTCTGCTTGCTATACACCATTCCATCTTGAATGTGTCAAGGACTGGGCAGAAAGAAGTTTGCAAGAGGA	82	83		CNAG_07506	CNAG_07506T0.1:1444
CNAG_07593T0.1	1014-1113	CGACGGCAACCAGTCTACTCGAGGTTCTTCTACAAGCAATGAGCCATCGGCGCAGAACGATCCCGTGCGAAGGTTGGCCGCTGATCATCGCGGCGCTTTC	83	84		CNAG_07593	CNAG_07593T0.1:1013
CNAG_07724T0.1	1294-1393	CCTCCTTCGGTTTCGTTGAGTGAAGATGTTGCACGCACAATGGGCATCGTTCCTCTGAAACCTTTAGAGTGTTGTGGAGGTAAATGCGGGTGTCCTCCTG	79	83		CNAG_07724	CNAG_07724T0.1:1293
CNAG_07797T0.1	352-451	GGTAAAGTCGTTCCTACATGGGATTATGCGGCTGTCCAGGTCTATGGTCGAGCCAAAGTCCACTATGCAAACAACGACACCACCGGATCGTTTTTGCAAA	82	82		CNAG_07797	CNAG_07797T0.1:351
CNAG_07901T0.1	1229-1328	TGGCCATTGGTGTCAAGCGAATTCAAGCTTACATTGTTGACAGATGGATGGAGGGTTGGGTTATGATTGGCGCGGAAACGCGTCTTGCTATTTGTCTTGG	79	79		CNAG_07901	CNAG_07901T0.1:1228
CNAG_07922T0.1	665-764	AGTTCTCGCATCAAGTGACCAGCTTCCAGCAGCTAGAACATGATGCAAAGCTAGTGTACTCGGAGGAAGGTCTATCTAATTCGGACTACTATGCCAATCG	83	81		CNAG_07922	CNAG_07922T0.1:664
CNAG_07924T0.1	1412-1511	CGGCTCCGATGCCTTCGTTACCTTCTTTAGCTGGATCGGGCTCAATGGGTTCTGTAACGCAAGTTTCGTCCATGGCTTCTTCTGCGCAAGGAGGAGGTAT	82	81		CNAG_07924	CNAG_07924T0.1:1411
CNAG_07940T0.1	592-691	AATCAAGCTCTTGAAGACGAACTTCACGAAGTCCGGGAAGAGAATAAACATCTCCGAGATGAATTTGTTCATTGGCGAATGGCGACTCGAGATTGGTCTG	83	79		CNAG_07940	CNAG_07940T0.1:591
CNAG_00047T0.1	709-808	GCACCAATACAGGAGTGGTTAGATAGGTTCCACATGAGCCGAATTGGTATTCGATTCTTGATAGGACAACGGATAATTTGCACGCGAGCCAACGTGCATG	83	81		CNAG_00047	CNAG_00047T0.1:708
CNAG_00106T0.1	1291-1390	CTCATTGGAGCGAGTTTCCTCAAGGAAAGAAGTGACCGGCAAATGTTTGCTCTTCGACAACAGCTCAAAATCCAGTACCGAGCAACACAATCTGCTCAGG	81	83		CNAG_00106	CNAG_00106T0.1:1290
CNAG_00130T0.1	906-1005	GATGGAGGGCGGTGAATTATTCCATCAAATCGTCAAGCTCACCTACTTTTCTGAGGCTCTTTCCCGTCACGTTATCCTGCAAGTCGCTGAAGGTATTCGA	78	79		CNAG_00130	CNAG_00130T0.1:905
CNAG_00363T0.1	3270-3369	CTTACGTGAAATGCCTCACGAGCCAGGATCGAAAACGATTCCAGTGGAGATGACTGTCGTCGATACTGGTAAAGGTATCGGCAAAGATTTCCTCAAAGAC	84	81		CNAG_00363	CNAG_00363T0.1:3269
CNAG_00396T0.1	1336-1435	TTGAGAGCAGGCTCTTCTGATATATTTGCCCATGGATGGTTCGCCGAAGTCGATTGGGACAAGTTGTACAGGCGCGAAATTCCGGCTCCATATGTGCCCA	81	84		CNAG_00396	CNAG_00396T0.1:1335
CNAG_00405T0.1	1078-1177	CCTGCGCCTGCGCCTCAATCACTCCGTCGTCTTTTCCACGATGAATCTTCCACGGACCCTGACCCTTTCCAATCTTTTGCCCACCAACAACCTCCAACTC	80	83		CNAG_00405	CNAG_00405T0.1:1077
CNAG_00415T0.1	399-498	AAATGTCGTGGGAATAAGGGAAATCGTGGTTGGAGATACTCTGAATCAGGTCTTCATTGTGATGCCATTTATCGAGCACGATCTCAAAACCCTTCTGGCC	83	78		CNAG_00415	CNAG_00415T0.1:398
CNAG_00636T0.1	796-895	ACAGCTATCAAGAAGGATATCAGGGATTTTACCAACAGTTTGAGCCTGCTAAGAGATGGAAGCATTCATGGGATTCCATATAAAGTGGTTGACCGACTAG	81	81		CNAG_00636	CNAG_00636T0.1:795
CNAG_00745T0.1	1330-1429	CAAGGAGAAACGGAAAAGGAGTATCAGCGAAAGGTTACCGCAGAGTTTTGTGTGGGTGTGACGTTGAGGCACGTGAATGTGATTGAGACCGTGGATATTG	82	83		CNAG_00745	CNAG_00745T0.1:1329
CNAG_00769T0.1	1039-1138	CGGGCCGTTGCTCCCGAAATAGTCGAATTCTACGGTGCATTCACCATTGAATCATGCGTCTACTACTGTATGGAGTACATGGATGCCGGTTCACTCGACT	80	83		CNAG_00769	CNAG_00769T0.1:1038
CNAG_00782T0.1	1014-1113	GGGCAAAGATATTTTGGCAAGAATTATCACTGACCCTCCACCGACCTTGGACAGGATGGGAAAGTTTAGCAGACATATGAAGGAGTTTGTGGATTCCTGT	83	81		CNAG_00782	CNAG_00782T0.1:1013
CNAG_00826T0.1	780-879	GGACGGTGATGAACTTGTTTTGCTCGTGAACAACATGGGCGGTATGAGTGTCCTCGAGATGGGCTCTGTCGTTGATGAAGTCCTTATTCAGCTCGAATCC	82	80		CNAG_00826	CNAG_00826T0.1:779
CNAG_01062T0.1	1832-1931	CTTCAACGGCTTCTGTCACTCCTCACGATACCACTCCTACAGCTGAAATTCCTCCACCGGTTTTTCCCGAACCTGCGGCGACGTCTCTTGACAGTATTCG	82	80		CNAG_01062	CNAG_01062T0.1:1831
CNAG_01155T0.1	676-775	CGAGAGACGACTGTCTGCTGGTCACGTTCTACTGGCAAGCCTCTTTGTAATGCCATCGTTTGGGATGATGCGCGAACTATCAATGTGGTTCGTGAGATGG	84	81		CNAG_01155	CNAG_01155T0.1:675
CNAG_01162T0.1	546-645	GGTAGTCACTTCCATAGCGTCCCATGTCGATATCTTGGGACCAAACCAGAACGAAGCGCTCCGCCTGTATTCTCTCTTAACAGATCCCACCTTCACGGAT	83	83		CNAG_01162	CNAG_01162T0.1:545
CNAG_01165T0.1	605-704	CTATCGCTCCCATCCCAACAGGTTCAGCTAATGCCGTCTGCACAAACCTATTCGGCGTGAAGGACACTTTCAACGTACCCTTGGCTGCACTCAACATTAT	83	81		CNAG_01165	CNAG_01165T0.1:604
CNAG_01209T0.1	2301-2400	GGATCCAATTCTCGCTCAGGAAAAAGATTATTTACGGCTGCTGACGAAACGCATCGTTGATGCCCGACCTCACATCGTATTGGCCCAGTCCTCTGTTTCA	81	80		CNAG_01209	CNAG_01209T0.1:2300
CNAG_01294T0.1	734-833	GTTTGCTGCCTATGGGAGGAGACGATCTCGTCACTAATATCACCCAACTAACACTTAGTGCTCTGCAAACATCATCCGCTCTCCCGTTACTCAAAAATCT	84	80		CNAG_01294	CNAG_01294T0.1:733
CNAG_01333T0.1	495-594	GAAAAGGCTTGTCTTTGAGGGAGTTATACTGCCTTTACGGTCACAGATAAGCGACATCAAAATCGAGGAGTTATCAGAAAGACTATCGGATGTGACAATC	79	81		CNAG_01333	CNAG_01333T0.1:494
CNAG_01523T0.1	896-995	TTGCGCCTTACCATGATCCTACCGATGAGCCTGTTGCCGCCGAGGTGTTTGATTGGAGTTTTAACGATGCGGATTTGCCGGTGGATACTTGGAAGGTGAT	83	79		CNAG_01523	CNAG_01523T0.1:895
CNAG_01612T0.1	500-599	TTTCCCATTTCAAAGCAAACGGAGGTTATGTCAAAAGTGCCGGCGGAACTCTGGATTACTCAAGCCCGGAGAAAACTGCCGACAAACATTACGATCCCAA	80	83		CNAG_01612	CNAG_01612T0.1:499
CNAG_01704T0.1	1118-1217	AGCTTCTCATCCAATTGATTGCCCTGCAATTCCACCGCGATTCTTACGAGGATCGCCTCCAAGAGCAGAAGTTCAGCCTCAAGGCTCTGACTTATCTTTA	78	82		CNAG_01704	CNAG_01704T0.1:1117
CNAG_01730T0.1	486-585	ATGCGTTATGGCTCGAAAGCTCATCCTAGTAGACGCCAAACCGTCCATAAGAAAGCAGATCCTTCGAGAGTTACAAATCATGAACGACTGTGATTCTCCA	82	79		CNAG_01730	CNAG_01730T0.1:485
CNAG_01850T0.1	1153-1252	ACTGTCAATGTGAATCGAATGTGTGAAAGTTTAACGACGCAAGTGCGATCAATCGGCAGTGTTACCACAGCCGTTGCTAGAACCGTCAATTCAATGGTTC	78	80		CNAG_01850	CNAG_01850T0.1:1152
CNAG_01905T0.1	2284-2383	AAATTCTCAACATCAGCTTTGACATCGGCAATGTCTTCGTCGACTGCTGGTTTGGGTTCAACGCCAACCTTGTCCGGGTTGCCGCCACCTTCAAGTTTGT	78	80		CNAG_01905	CNAG_01905T0.1:2283
CNAG_01938T0.1	1045-1144	GTCTTGGTGTGCGGAAAGGTACCATTCGATGATCAGTCAATGCCGGCTTTGCACGCAAAGATCAAACGTGGTGTTGTAGAATATCCAAGTTGGTTGAGTG	80	79		CNAG_01938	CNAG_01938T0.1:1044
CNAG_01988T0.1	1863-1962	ACTGTCGTCAGATCAGGAGACTATTCTTCGCGACATTCTTGAATACCTACCGGAAAGCTATGGTGAATCAAACAGCGTTGAAGATAGCGGTCCCTCAATA	78	83		CNAG_01988	CNAG_01988T0.1:1862
CNAG_02233T0.1	1713-1812	CCTTGCTTACACAGAGCTCGTCGCCCTGGCTAAGCATCATCATAAAACACCGTATACTCTTCTGTCTCCGTTCCTCGATCGCATCAGTGTACTCCTGGCC	83	79		CNAG_02233	CNAG_02233T0.1:1712
CNAG_02296T0.1	281-380	GGAGGGCCGTTATTCAGATTCTTCATGCCGGTGCCAACTACTACCTTCCCTCTCCTACTCCCACCACTTCCCTCGCTACATATACCCATCTCCTCGTTCA	83	82		CNAG_02296	CNAG_02296T0.1:280
CNAG_02357T0.1	1179-1278	TGGATCTTTCTTGGCCGACCATGATTCGTCAATAGGAATTCTCATGGAGTATTGCGAAGCCGGCAGTTTAGATAGTCTTCTGGGTAAGATGAAGAAGAAG	78	81		CNAG_02357	CNAG_02357T0.1:1178
CNAG_02389T0.1	1173-1272	CTCTGTCGATATGTCCACTCATGACTTGCGTGACTACGAGGTCGGTGGTGGAAAACGTACACCCATGAACGACAACGCGCTATACAAACTCGAACTTGTA	83	83		CNAG_02389	CNAG_02389T0.1:1172
CNAG_02511T0.1	538-637	ATGACGGAATATGTCGCTACAAGGTGGTATCGAGCGCCTGAAGTCATGTTGTCATTCCAAGAATATACCAAGGCTATCGATTTGTGGAGTGTAGGATGCA	83	79		CNAG_02511	CNAG_02511T0.1:537
CNAG_02531T0.1	374-473	ACGACACTTTCAAAGAAGAACTTCTCGAAACAGACCTTCATCGCGTGATCCGAACCCAAGACTTGAGTGACGACCACTGTCAATATTTCTTATACCAAAC	79	79		CNAG_02531	CNAG_02531T0.1:373
CNAG_02542T0.1	583-682	CAGCCTGTTATCCTCCATGGCGATCTTTGGTCGGGTAATGCTGGCTACGACGAAACGACATCTTCACCCGTCATCTTTGATCCGGCCTCGTACTACGGGC	83	82		CNAG_02542	CNAG_02542T0.1:582
CNAG_02551T0.1	165-264	GATAGTGGAAGAAGTCATGGGCGGCACAAGTGGATCTCTTTACAGCATCTTTTTTGCCGGCCTAGCCAGCGCCTTTGGCTCTTCGGATTCCACGACCTTG	83	81		CNAG_02551	CNAG_02551T0.1:164
CNAG_02675T0.1	1282-1381	CCTATTTCCAGGCCACTCCCTTTCAGCCCGGCTCAACATGCATATTCTGAACCCACCGAATCTCTTCTCCCTCGTGACACATCTTATGTCATTATAGAGA	81	78		CNAG_02675	CNAG_02675T0.1:1281
CNAG_02680T0.1	1912-2011	TTTGATGGTATCGTGGGTGTGGGAGCGTTTATAGGTTTAAGAGCTGTGGAAGAATACGTGCTTCCGCTCATGTTTCAAGCGTTAGCGGACCCTGAAGAAG	79	82		CNAG_02680	CNAG_02680T0.1:1911
CNAG_02712T0.1	456-555	AGAAGAACCAGAGAACGAGGGTCTGAAAGCGTTAAAGAAACTGGGTGTGACCCAAGGTGAGTTGAGCTCTATCATTCCTGTTCGCAAATCATCGACTAAG	84	78		CNAG_02712	CNAG_02712T0.1:455
CNAG_02799T0.1	918-1017	TGGCACTTACATGACATCTCTCAACATGCCTGGTTTCTCCCTTACTCTTCTTCTCCTCCCTCCTGCTTCCGAAAAAGCACCTTACTCCGCCGATGAGATC	79	83		CNAG_02799	CNAG_02799T0.1:917
CNAG_02802T0.1	389-488	ACCCTACTGTAGCCGATTTTAAACTAGGGAAACGATGGTGGGGAAGTGGATCGGGGCAGGCCAAACGCTTTAGACATGATAAGTCATGCGCGGCCACGAC	83	84		CNAG_02802	CNAG_02802T0.1:388
CNAG_02820T0.1	1605-1704	CGGGTGCTCCAAACCCGACATCACCAACATCTCATCCTTCCCTTCGTTCCCTTCACTTGCCCAGGCCATCCGACAAGAATACGCTGCGCCTAGTTTATCG	83	82		CNAG_02820	CNAG_02820T0.1:1604
CNAG_02859T0.1	519-618	GCAGGTTATGAACGAAGTTGCTCTGCATCGAGGCCGCAATACGCATCTTACTGTGGTGGATACCTATTTTGACGGACAACATCTGACTGAGGCTGTTGCT	82	84		CNAG_02859	CNAG_02859T0.1:518
CNAG_02947T0.1	725-824	CCAAATATGTCTACCCTGAGGTCGATGCCAGATTACCACCTCAAGTCCAATGGAAGCTCGATTACCTCGCTCCTGAATACGCTCTCGACTCAACATTGTC	83	83		CNAG_02947	CNAG_02947T0.1:724
CNAG_03024T0.1	3490-3589	TCCTTGAAATCCTCGCTTTATGGCCAATCGCTTGGACCAGGTTTAACTCCCGGCGCTCCTAGATGGGATCAAACACCGTCGCCCGTGCATACTTTTAGTC	79	83		CNAG_03024	CNAG_03024T0.1:3489
CNAG_03048T0.1	398-497	ATCCGCCTCCTGCTAAGGATCTTCATGAGGCACTTCCCGACAATGCTCAACACCCAGCAACATCGTCTCTCAAAACGTACTTTGTCTACTGCTACGGTAC	83	81		CNAG_03048	CNAG_03048T0.1:397
CNAG_03167T0.1	379-478	GCCAAGTTTTACTTTGCCCAGATGGTTGCTGGTGTGGAATTCATCCACGCCAAAGGTATCGCCCACCGTGACCTTAAACCCGAAAACCTCCTTCTCGCAG	80	82		CNAG_03167	CNAG_03167T0.1:378
CNAG_03184T0.1	2396-2495	CCGGTCTGGCGAGCGGTGATGTCGATAGCGGTTTCCAGCTTCCTGATGGATTCACCATTCACAGGGCTGAAGACCGCTTAGACGTGCATACGATGGTTTT	83	81		CNAG_03184	CNAG_03184T0.1:2395
CNAG_03216T0.1	1108-1207	GGGGTGAGCAGACATTCGACTTTGCCGAGCAATTTTTCAAGAGGATCGTCAAGGATACCTTCTCCCTACCGTAGTCACAATTCTCACACACCACACCGTT	80	82		CNAG_03216	CNAG_03216T0.1:1107
CNAG_03258T0.1	427-526	CCGTGTCCAAAATTGGTTGCAGCGTTCCAGACAGAGCTATCTCTTCATCTTATCATTACCTATGCTGAATGTGGTTCTTTGTGGAATCGGATGTGTGCCC	78	78		CNAG_03258	CNAG_03258T0.1:426
CNAG_03290T0.1	994-1093	ATTTCACATAACACCGGACGCCCTCTTCCACCCACAAATGGTAGCGTTAGCGGCCCTCCTAATTCTCGCATGTCCATTCAATCTGCCACAGCTACTCGCA	82	83		CNAG_03290	CNAG_03290T0.1:993
CNAG_03355T0.1	1597-1696	CAGAGAACATCGATTGCAAGGACTATGGACGAATTCAATGATGCGGTATGCGAGATCCTGGAGAGTAACCCTCGAGATACTCCATTTGCTGCTTTGTATC	81	80		CNAG_03355	CNAG_03355T0.1:1596
CNAG_03367T0.1	586-685	CGAGGGAGGGATGTGGAAGGCATCCTCGACCAGTATTTGAGGTTTGTTAAAAGCAGCTACGATACTTTTGTCCAGCCTTCATCGCGCTATGCGGATATTA	82	78		CNAG_03367	CNAG_03367T0.1:585
CNAG_03369T0.1	1124-1223	ATATCCCTTCACCAAAGAGTCCTTCCCGTCCCAAGAGCTTTTGGGATCGAGCGAAGTTTAAGACATCGCGTAACCGTTTTGACGGCAATGGCTTCGGGGC	81	81		CNAG_03369	CNAG_03369T0.1:1123
CNAG_03567T0.1	682-781	GACACGCAGCTCATCAAATACGACACTTTCTCGGAGGACGTCACCAAGTTCTACATGGCCGAATGTATCTTGGCTATTGAGGCTGTGCATAATCTTGGTT	83	79		CNAG_03567	CNAG_03567T0.1:681
CNAG_03592T0.1	702-801	AGCGATGTTTGTGGGAAAAAAAGTGGACAGTCAGAGTACCCATGGTACAGGATGTACCCTCAGTACGGCTATCGCTTGTTCTTATGCCGTCTCATCCGAC	82	80		CNAG_03592	CNAG_03592T0.1:701
CNAG_03670T0.1	871-970	CTCATTTGGAATCGAGAGCTGGAACATATAGGCGTCGGCGTGTACGAGATCCTCATTCCTCGAGAAAATCCCTTGGGCGCACCCATTCTTGTCCCGCAAC	83	83		CNAG_03670	CNAG_03670T0.1:870
CNAG_03811T0.1	894-993	GAATCCGCTCAAGGCGAGGAAACGAAAAGAAGGTCAAGACATTGCGTTATTGTCGCCAGAGATGCGTATGATGGAGCAGCATTTCAAAGTATTTGACTAC	84	80		CNAG_03811	CNAG_03811T0.1:893
CNAG_03843T0.1	1577-1676	ACGGTTCCAACTTCATCAAGCGTCCTACCGGTTTTGGCGATTCCTTCGGGTCCGGTATCACCCGTACTCCATCCATTTCTTCTCGATCATCCACCCATCC	78	79		CNAG_03843	CNAG_03843T0.1:1576
CNAG_03946T0.1	841-940	CCGCATTCTTTGACAGGTTCTGCGCCGGAAGAGTACAACTTGCGAGTCATTGAGATTCTCATCGCCACGCGTTTGATCTTACATCACTGGAAGTTGGAGT	81	78		CNAG_03946	CNAG_03946T0.1:840
CNAG_04040T0.1	1065-1164	TTTCAGTAACGCTCCTGATGTACCGCCATTACCTACATCCAAGAACCAGCCTAACAGCTCAACTTCTAGCAAGGAAAAGCCCTCTTCACCTGTAGTGGTT	83	83		CNAG_04040	CNAG_04040T0.1:1064
CNAG_04108T0.1	439-538	TCTTACGAGGAACGGGTTGCTAGATATTTTTCACCGCCTCCACCGACAATAATTTATCCACCTGAAGTTCACGACTATAACGAGAAATTCACCCAGCTCC	80	79		CNAG_04108	CNAG_04108T0.1:438
CNAG_04162T0.1	760-859	TTCGCTATGAAAGTCCTTCGCAAGTCAGAAATTGTGAGGTTGAAGCAAGTGGAACACATCAACTCTGAGCGGATTATTCTTGAACGTGTACGACATCCAT	78	80		CNAG_04162	CNAG_04162T0.1:759
CNAG_04197T0.1	1777-1876	CTCGAAGTCGGTAAACAAACGCACGAATTCTTCAACATCACTCCCGACGCCTATGGACGAAACACATACAAGCTCAAACCGATGCAGCAATACTCTATGG	81	83		CNAG_04197	CNAG_04197T0.1:1776
CNAG_04215T0.1	831-930	CAGGGAGGCTGTCTGGCACGCCGTTATCCGAAAGAACTTTGGTGCGACCCACTTCATTGTCGGTCGAGACCACGCCGGTCCCGGTAAGAACTCTCAGGGT	82	83		CNAG_04215	CNAG_04215T0.1:830
CNAG_04230T0.1	684-783	GAGTCAGCTCGCCAATCTTGAAGCTGTATACGGCGCCAACCTGTTCAGCAGCCCAAGGAGCGTAGATGGTTTTATTAAGGAGGCTGTCCACTTGATTGAT	83	80		CNAG_04230	CNAG_04230T0.1:683
CNAG_04282T0.1	1249-1348	GATCCTCTAGCCGTCGACTTGACCGATAAGTTATTGGAATTTGATCCCACCCGCCGAATTGACGTTCCAACGGCTCTAACCCATGCTTATGTCGAGAGAT	78	82		CNAG_04282	CNAG_04282T0.1:1248
CNAG_04316T0.1	731-830	TTCGCTCGCGAATCCAAAACGTCCTTATAGTGACGAAAGCCCGTGACAATCGGCTAATTAAACTCACTCGGGAGCTGGCCCTGTATCTCATGCAAAAACG	81	83		CNAG_04316	CNAG_04316T0.1:730
CNAG_04408T0.1	705-804	ATTCTTCCCATCACGCGCTTTGACCGCGCAAGAATTACGCGACCCTATTATTTCTCGTGGTATCGCCCGACGGATGCGCGAACTTCACTCGGTGGACTTG	79	83		CNAG_04408	CNAG_04408T0.1:704
CNAG_04433T0.1	2223-2322	GTCTTCTCGCAAGTCGGTGCTGGGGATGCATTTCCCGTCAATGCTGAGAGGAAGTTCGTCGAAACGGGGTTTGGCGCAGCAAACTGGTCAATCCCAAGTT	83	82		CNAG_04433	CNAG_04433T0.1:2222
CNAG_04514T0.1	637-736	TACACTTCAAGCATCGATATGTGGTCTGTTGGATGTATTCTCGCCGAACTTCTCGGCGGTAAACCTATTTTCAAGGGTGAAGATTACGTCGATCAGCTGA	78	79		CNAG_04514	CNAG_04514T0.1:636
CNAG_04631T0.1	685-784	GGTTGGTCTGCTAGGTTTTTCGAGAAGATTGGCCTTCACGACTTGGTCAAAGAAGATTTTGCTTCTCTCGGTGGTATTCCCGGCAAGAACGGCCTCGTCC	78	82		CNAG_04631	CNAG_04631T0.1:684
CNAG_04678T0.1	1109-1208	AGCCCGAAAACATTCTGTTAGATTACGCCGGGAATATTGCCCTTTGTGATTTTGGACTGTGTAAACTCAACATGTCCAACTCGGACACCACAAATACCTT	78	81		CNAG_04678	CNAG_04678T0.1:1108
CNAG_04755T0.1	2951-3050	CGACATCTTCGAATTCCTGGCGAGGCTACCCGCAGCAGTTTAATCCTGTACCAAGATCGGCTCGCGGTCCAACATTCGATATCACACGACCCAACACTGT	81	83		CNAG_04755	CNAG_04755T0.1:2950
CNAG_04821T0.1	675-774	CATCGGTGGGAACCCGCTTTACCCAGCCCATCCGCACGCGTTCTTCGTGAACGATGATTTGAGAAGATCAATCCAGGCGAAGCAGGAGGCTGTTTATGTA	83	81		CNAG_04821	CNAG_04821T0.1:674
CNAG_04927T0.1	421-520	CCCATAACGCACAAAGACAGGCTGATCTTGATCGAAGGACTATATACGTTGTTCGACCTATCTGGATGGAAAGAATGCGCCGAGATGATGGATTTCAAAA	82	81		CNAG_04927	CNAG_04927T0.1:420
CNAG_05005T0.1	1977-2076	CATTCCTTCCAGCCTCAATGCTTTCCCTCCCACTACAATATCCGCTTCACCATCTTATGGCCAAGACGCCGCTGCTCGATTCGGTGTATCTCCCGGATCT	79	83		CNAG_05005	CNAG_05005T0.1:1976
CNAG_05063T0.1	619-718	CTGGAAAGTGTCCTCAACTCGGATGTTCTCAAGGTGGAGGAACAACGTATCTACAATTCCATGCCGACAGATTCATTCAGAGAAGAGATTGGAAAGACCC	84	82		CNAG_05063	CNAG_05063T0.1:618
CNAG_05097T0.1	419-518	TTGTCGACGCCGATGGATTGTGGCTTGTCCAGAATGAGCCGAAGGTAGTGATGGACTGGCCCGGTGTCCCTCGGATCATCCTTACTCCTAATGTCATGGA	84	84		CNAG_05097	CNAG_05097T0.1:418
CNAG_05216T0.1	628-727	AAAGGGACATTTGCAGAAGTTCATAAAGCTGTGGACGTTGAAACGGGGAATATGCGAGCCATCAAACAAATTGTCAAACATCGCTTTGCTGGCAATGACA	83	80		CNAG_05216	CNAG_05216T0.1:627
CNAG_05220T0.1	883-982	TTCAAGCGAAGTCATGCCGACGCTAATTCGTGGTTGAAGCGTCTTGAAATATGGACACTTGCATGCTCGCCAAAAACCTTTGAGCTGCAGAATTGCTTTC	78	82		CNAG_05220	CNAG_05220T0.1:882
CNAG_05243T0.1	461-560	TTGCACAGCTTACTGGTTCTCGAGCATATGAGAGATTCACTGGCGCTCAAATCATGCGTTTCAAACGGGTCGATCCTGTCGCATACGATCAGACTGACCG	83	81		CNAG_05243	CNAG_05243T0.1:460
CNAG_05439T0.1	643-742	TGCTGGAGTATTGGAATTATCGCGTACACATTACTTTGCGGGTATCCTCCTTTCAGGTCGGATGATAGAAATGGATTGCTGCAAGAGATGACGCGAGGTA	78	83		CNAG_05439	CNAG_05439T0.1:642
CNAG_05590T0.1	1-100	ATGATCTTAGGAACCGACATCGACCTGTCGTCTATACCAACGGCGTTTCTCGAGGTGTGTATCGCTGTCCCTTTCGAGTTGCACCATGAAGCTGACCATG	80	82		CNAG_05590	CNAG_05590T0.1:0
CNAG_05558T0.1	2210-2309	AATTCGGCATCGCTACCGTAGCAAACGATCCTTCACAGGTCATCGAACCGCTCGAAAAATTGCCGCCCGCTTCCGCCGAACATGAGCCTGATTCCATCGA	82	83		CNAG_05558	CNAG_05558T0.1:2209
CNAG_05600T0.1	703-802	GGCAAAGAAGTTACTCCTTGGTTGCTGAAGCGTGTTGGCGAGCTTACTAGAGGTACCGCCTTGGGACTTAACATTAAGCTTTATGAGAACAATGCCAGGA	83	83		CNAG_05600	CNAG_05600T0.1:702
CNAG_05694T0.1	267-366	TGGACCCAATGTGGTGGGACTGTTGGACGTTGTTAGAGACAGTCAGTCAAAGACACCCTCCATTGTTACGGAATATGTGAACAACACCGAATTCAAGACG	83	81		CNAG_05694	CNAG_05694T0.1:266
CNAG_05753T0.1	1480-1579	GGCAGGAGCTTGTTCTGGTATGGCGTTTCCGATGTGAAGGAAGTTGAGAGGATCATTGAGGGATTTGAGGAGAATGGCAGGATTGAGAGGGTTTTCTTGC	83	81		CNAG_05753	CNAG_05753T0.1:1479
CNAG_05771T0.1	3363-3462	CCTGGGCAATATGCTCAACAGTTATGGCTATGCGCGAGATGAGCGTCTTTTGCAGCTATGTCTCGAATTCTTGAAATGTTCTGCGCCAGTATGGATGGGG	83	81		CNAG_05771	CNAG_05771T0.1:3362
CNAG_05965T0.1	666-765	TTCTGAGAAACTTCGGGAGGTGCATCCGGGAAACGAGCGGTTTCGGATCGCGGCGCAAGAGAGTATGGGCATTTTCTTCGATGCGAGGGCCAGGCTTTTT	83	81		CNAG_05965	CNAG_05965T0.1:665
CNAG_06033T0.1	551-650	CAAGAATACGGTATGAGGGCGATGTCCGGTACTTCCAACCCGTTGTGAAGGCTCCATATCGGACAATACAGGAGCTTTTTACTTCACCTCTTCTCCATGC	83	78		CNAG_06033	CNAG_06033T0.1:550
CNAG_06051T0.1	747-846	TCCTCTTCCTTCGTCGCTCACATTAGTCATTACCAACTCGATGGCACCTCATTCGCTAGCCGATTCTGCTGAAGACCGCTACAATCTTCGAGTCGTTGAA	79	79		CNAG_06051	CNAG_06051T0.1:746
CNAG_06086T0.1	376-475	ACCTACGCCGGTATCAGTCAAAGTGGAGCGAGAGAAATTATGCTCAACCGTGAACTCCACCATCGCAATCTGGTATCGCTGCGTGAAGTCATATTAGAAG	83	81		CNAG_06086	CNAG_06086T0.1:375
CNAG_06161T0.1	2258-2357	CTGGAATAGATACCCTCGCAGGGTGGACGAGGTTGCAGCTTTTATGCGTGCTATACTGTGTCGGTCTACCATCACCTGTTTCCGGATCCAAATCAGGGTC	83	80		CNAG_06161	CNAG_06161T0.1:2257
CNAG_06193T0.1	1486-1585	GACAACGTCCCTCAGTCGCTAGTTGACTGTATCGCCGATCTCTTACGGTATAATCCTAAATATCGTATGACCGCCGCGCAATGTATCGATCACCCATACT	81	79		CNAG_06193	CNAG_06193T0.1:1485
CNAG_06278T0.1	1357-1456	TTTGGAGAGGATCAGCGTGAGCTGTTGGCGGATCTTGCAAAGTGTGTAGTGAGCGAGTTGGAATTACTTTACTCTCAACAAGCTGCTGTCGAAAGCGCCA	83	82		CNAG_06278	CNAG_06278T0.1:1356
CNAG_06301T0.1	1230-1329	CATGAAGGTTCTTTCCAAGAAGGAAATTGTCGCGAAAAAGGAGGTCGCGCACACCATTGGCGAACGCAAGATCCTCCAATGTTCCTTGGAGTGTCCATTC	81	82		CNAG_06301	CNAG_06301T0.1:1229
CNAG_06310T0.1	1284-1383	TTTATTGCGCCAGATGATTAACCCTGATCCGGCAAACCGTGTCAGTGCGATGGAAGCGTATCATCATCCGGCTTTGCAGCCCGAAGCGCCTGGCGTAATT	81	84		CNAG_06310	CNAG_06310T0.1:1283
CNAG_06366T0.1	330-429	GTTGGAAGCAAATGACAAGAAAAATGGCAATAACGCGGAAAAGCGAAACGACATATCGAAGGAGCTCGAAGGGTCCAACAATGTTACCAATGCTGATACG	83	84		CNAG_06366	CNAG_06366T0.1:329
CNAG_06552T0.1	1120-1219	TTGAAGATGCCGGGGGATAATCAGGTGAAGGTTGCGTATCAGTTAGTTAGGGATCATAGAAGGATTCTTAAGGATTCGAACGCGTACGAGGATGAGGATT	81	80		CNAG_06552	CNAG_06552T0.1:1119
CNAG_06553T0.1	461-560	CAAACTCTCTCGGGGCTTTTAGCAAGCTCGAACCTACCTTGTCCGCTAGTTCAACAGGATCCAGAGGCGGAGTAATGGGACCGGATGTTAATCCATATTT	83	83		CNAG_06553	CNAG_06553T0.1:460
CNAG_06568T0.1	598-697	CCCGAGAACAAAACCTATCCTACTCGTTCCGGCGATATTTGGTCCCTCGGCGTCATTCTCGTCAATCTTGTTTGCGGGCGCAACCCTTGGCGAATTGCCT	82	79		CNAG_06568	CNAG_06568T0.1:597
CNAG_06632T0.1	1175-1274	CCCAGCAGTTCCGTGAGGACTATTGCAGATTATGGAGGTCCCTTTTCGTCATTGATATCCCTACAATAGAAAGTATCGCGAAGAAATGGGGTATCGCCCT	80	81		CNAG_06632	CNAG_06632T0.1:1174
CNAG_06671T0.1	674-773	ATGGTAAAAGCGAGAACGGCGACGAGAGTGAACTTACTGAGTTATCTGACTCTGATGATGATGTAAACGAATCTACGCCCATAGTAAAACGATTACGGCC	84	81		CNAG_06671	CNAG_06671T0.1:673
CNAG_06697T0.1	653-752	CTCTCCCTGAGCGCACTTTACCAATTGCTAGGTCAACGGTGAGACGTTTGGGCGGACTGTCTAAATTTGGCGGGCCTGCAAGGCGTGTTATATTACCTCA	81	83		CNAG_06697	CNAG_06697T0.1:652
CNAG_06730T0.1	538-637	CCCGCGACTGGTGTCTTGAAGCTTTGTGACTTTGGTTCCGCCAAGATCCTCGTTGCCGGCGAGCCCAACGTGTCTTACATTTGCTCTAGATACTACCGAG	81	82		CNAG_06730	CNAG_06730T0.1:537
CNAG_06809T0.1	1328-1427	TTCTTCGTGCCCAAATCATTTCCTATAAGGGCTTCCTACCGGATGGGTCTCTACTGCAGAATTTACAGCGCCGACATATTCCACAACGCTTTGTCTTCCT	79	77		CNAG_06809	CNAG_06809T0.1:1327
CNAG_06980T0.1	2517-2616	AGGAGACTACATTGAGGAAACGGAGGATTCATCGTTCATCGAAGGAGATACGTTACCCGAATATGAGGAGAGCAAAGGGCTTCTACGTACGGTTTGCAGT	83	82		CNAG_06980	CNAG_06980T0.1:2516
CNAG_07359T0.1	988-1087	CAGAACCTTCTTGACTCCAACCTCCGCTCGTTTCGCGCCACCCTTTTGACTACCTACAAGACCCAACTTGTCCGCAACGTCATCTCTACGAACGCCCTTC	81	82		CNAG_07359	CNAG_07359T0.1:987
CNAG_07580T0.1	1964-2063	CTCGACAGAGTTCTTTGACGCCGACAGTGGTATCGCCACAAACGCCCAGGGCTGGTTTCTTTCCCTTCACCAATGCCCATACTAAAGCCAATGCAGTATT	83	78		CNAG_07580	CNAG_07580T0.1:1963
CNAG_07667T0.1	961-1060	AATATCTCTGATATTGACTCACGACCTCCATCTCGAGCGCCAAGTCGACCTCCTAGCGTCAAACGTCAAAACTCGGTCCCTGGCCACGATATTTCTGTTC	83	80		CNAG_07667	CNAG_07667T0.1:960
CNAG_07744T0.1	1314-1413	GCGGGTTAGTGCTTTGAGAGCAGAATTGACGAGTTTGAACCACAACCTCCCAGCAGAAGTGTGCATGCCTCTATGGTGTACTGCCGATCATACCCTTTCT	83	83		CNAG_07744	CNAG_07744T0.1:1313
CNAG_07779T0.1	281-380	CCGCCGGTACCCACGATTTACCACTTCTGGAACAATGTCTGGCAAAGTTGAAATCTATCAATGACCGCAGTGCGAAGTTTCCAACTGCGACTAAGGACCA	82	83		CNAG_07779	CNAG_07779T0.1:280
CNAG_08022T0.1	580-679	GAGATGATTACAGGATACCCTCTCTTTAGAGGAAGAGATAATGCCGATCAATTGGTGCAGATCATGAAGATTGTTGGCACACCAAGCGATGCCACCATTG	82	83		CNAG_08022	CNAG_08022T0.1:579
CNAG_00266T0.1	180-279	TTCTCATATTGAGACTCCTGTTTCATCTTTGCTTGCAGAGGGGAGCAGCCAGCAAGGGAATGGCGAAGAGGTTGCCTTAACGATAGGTTTAGATGGATGG	80	83		CNAG_00266	CNAG_00266T0.1:179
CNAG_00388T0.1	945-1044	TCGAGACGAACATTTTCATCTTGACCCGGCGGACTATCTACTCTCATTGACCGCAAAATACATCTTATCCGAATTAGGCTCTCCTGGAAAGTCTGGATCG	78	80		CNAG_00388	CNAG_00388T0.1:944
CNAG_00556T0.1	266-365	GTATCCCTCAGGTGTACTACTTTGGTCAGGAAGGTTTGCATAACATCCTTGTGATCGACTTGCTGGGCCCGTCTCTTGAAGACTTATTTGACATGTGCGG	78	81		CNAG_00556	CNAG_00556T0.1:265
CNAG_00683T0.1	1193-1292	CACCACCGTGGGATGACTCTGAAGGTCATTACATTGTCAAGCCTGACGATGTTATCGGCGGTAGATACAAAATTGTCAGGTTACTGGGTCAGGGAACGTT	83	80		CNAG_00683	CNAG_00683T0.1:1192
CNAG_00877T0.1	480-579	GGTCCACCTTAACGTCCCTGACTCTGTCATCATGGCTCGTATAGCGGCGCGATGGGTCCATCTCCCTTCTGGTCGAGTTTACAACACAACCTACTCTGCG	83	83		CNAG_00877	CNAG_00877T0.1:479
CNAG_01061T0.1	1026-1125	CACTGACGTGGATTTCGAGAAACATGAGTGGAGAAGAGTACGGAAAGCTATGGATGATTTCTTGGACATTGATGGGGTGAGACGAATGGAAAAGTTCAGA	83	81		CNAG_01061	CNAG_01061T0.1:1025
CNAG_01250T0.1	1745-1844	TTTCCAAAGTATTTGGCTTGGCCCATACGCAAAGCGATGACATTACCACTAAAAGGACCGCACCTACTTTCATCAAAAACGTGACCGATCTCCTTGTCAC	79	82		CNAG_01250	CNAG_01250T0.1:1744
CNAG_01285T0.1	382-481	GCGATGGCGTCTTCCATCAATCCTGGTGCTTCGAAACATTCTGCAATGACCAGTTCTGCACATATTACTAATTCGGCTTCGGAAAACTGCAAGGGTCTAG	81	79		CNAG_01285	CNAG_01285T0.1:381
CNAG_01364T0.1	179-278	ATCATTTTGTCACCAAGGAAGAATTTATGGAGGGTGTCGGCAAAGGCGAATTTTTGGAGTGGGCGGAATTCGGCGGCAATTGTTACGGAACTACGTTTGC	80	78		CNAG_01364	CNAG_01364T0.1:178
CNAG_01664T0.1	293-392	GTGAAAAGGACGGTCTCGGTCCCGACATGGTCAAGAAATTCTCTTACCAACTCGTCAAAGGTCTCTACTACTGCCACGGCCACCGTATTCTTCATCGAGA	82	82		CNAG_01664	CNAG_01664T0.1:292
CNAG_01687T0.1	614-713	GCGTTGTCATGTCTCTGGTTGATGGCTACCCATTACGGTCTGTCGAAGCCGTGGACGATCCCGCGGATTTATACTCTAAACTGATGGAGCTTATTGTCCG	82	80		CNAG_01687	CNAG_01687T0.1:613
CNAG_01820T0.1	931-1030	ATGCTTGAGTCCATGACTTACAACCCTCGACCCACTCGTGCGGAAGTTTCCGATGTTGCCAACGCGGTCATCGACGGTGCTGACTGTGTCATGCTTTCCG	83	82		CNAG_01820	CNAG_01820T0.1:930
CNAG_01845T0.1	1407-1506	ATTCTTGCTCACTGGTGAAGGATATCAATGCGAGGATTGTAGGTATGCCTGCCACAAGAAATGTTATCCGAAGGTTGTGACGAAGTGTATCAGCAAGTCG	81	80		CNAG_01845	CNAG_01845T0.1:1406
CNAG_01907T0.1	769-868	CCTGAGAAGGAAATCTCCTCTTCAGCTCAGGAACTCATTACACTAATTCTGAACACTAACCCTGACAAACGACCTAATCTCGACACAATCCTTAGTCATC	80	83		CNAG_01907	CNAG_01907T0.1:768
CNAG_02007T0.1	315-414	CCAGGGCGGTTTGGTTTCCGATGAGATTATGGTTGGCATGATCAAGCAGGAGTTGGAGAAGAACGCCGAGTGCAAGCATGGCTTCATCCTCGACGGCTTC	81	84		CNAG_02007	CNAG_02007T0.1:314
CNAG_02028T0.1	504-603	GGTCTTTGAAGTCCTTGGCGAAAATCTCTTGGGTCTAATCAAGCGGTATCAACACCGAGGCGTTCCTCAACATATCGTCAAACAAATCGCTAAACAAGTT	79	79		CNAG_02028	CNAG_02028T0.1:503
CNAG_02194T0.1	1253-1352	TTGGGTACATCCACCGTGATTTGAAACCAGAGAACTTCCTGGTCGATGGTACGGGTCATGTCAAGCTTACCGACTTTGGTCTGGCCACCGGTTCTTTGAA	82	81		CNAG_02194	CNAG_02194T0.1:1252
CNAG_02202T0.1	158-257	AGCTCCATGCGTATAGGTTGGACGGTGATAACATCCGATTCGGTCTCAACAAGGACCTCGGCTTTGACCAGGCTTCCCGAGTGGAAAACATTCGACGAAT	82	84		CNAG_02202	CNAG_02202T0.1:157
CNAG_02285T0.1	133-232	AAGGAGCACCTCGAGAAGCACTACTCTGACCTCTCCTCGAAGCCCTTCTTCCCTCGCCTCGTCGAGTACATGATGTCCGGTCCTGTTGTCTGCATGGTCT	84	83		CNAG_02285	CNAG_02285T0.1:132
CNAG_02459T0.1	642-741	GAGTGTGTTTATGAGCGATGCGAATATCAGGCGGCTCGTCTCTACCCTCGGCCGCATGAGGGGTGCTGCATTAAAGTTGGGCCAATTCATGTCTATCCAA	82	83		CNAG_02459	CNAG_02459T0.1:641
CNAG_02686T0.1	1495-1594	GTCCACGGCGTCACTGCCGTCGCGTCCAGCGTCGACCTCCGATGCTTTTCTGTCTTGTCTCCTCGTCGTGACGGAAAGATTGGATTGGAAGTACCCAATA	83	79		CNAG_02686	CNAG_02686T0.1:1494
CNAG_02787T0.1	385-484	GTAGGGGATACTGTCGTGGTATATGTCAACGAGCGTCTCCAGCTGTCGCGCCTCCTCAGTCGCCAATCTAATCCTCCTTTGACCCAATCCCAAGCTTCAA	83	80		CNAG_02787	CNAG_02787T0.1:384
CNAG_02847T0.1	282-381	CATCGCTGACCGTTATGCGTTCTCCGGTATAGCTTTTTCAGTGGCCAAGGGCCTACCTTTTGATTTCTGCTTGCAACCAGATGCGGGACTTCCACTTCCG	78	80		CNAG_02847	CNAG_02847T0.1:281
CNAG_02866T0.1	938-1037	CACCGTCAGACGACGATCCTGTGCCTCATTTCCCATGCCTGGTGGTGAATATTGGCAGTGGTGTCAGCATTGTAAAAGTGGACGAAGATGGTAGCTTTGA	83	81		CNAG_02866	CNAG_02866T0.1:937
CNAG_02897T0.1	1112-1211	CTCTTGTGAGCCACGAAAACCTGTTCTACGAAGAAGTTGAACGGCTAGCTCCAGCCCTCCTTGCATTTATTCCTCGCTATCTCGGAGTCATGGTGGTGAA	84	80		CNAG_02897	CNAG_02897T0.1:1111
CNAG_02915T0.1	917-1016	CTCCTACTTCTCCTCAACCGGCGAGAAAGTATGCCCTCAAGGTTATCAACCAGGCGCATCTTATTCAAGAGAAAAAGGTCAAGTACGCAATGGTAGAGCG	83	82		CNAG_02915	CNAG_02915T0.1:916
CNAG_02962T0.1	1477-1576	ACAATTGCTCCGGAAGTTGTGGATAATGTTGATGACTCGGATGGGTACTACAGGATTACTCCAGGAGAGATTTTGGACAACGGGAGATATCAGGTGACAA	81	83		CNAG_02962	CNAG_02962T0.1:1476
CNAG_02976T0.1	410-509	AGAAAGTTTGGCCGATGGTGATGAGTGTTGGGTGGAACCCTTACTTTAAAAATGAAAAAATCACCGCCGAAGTGCATATCATGCACCCTTTCAAAGCTGA	80	81		CNAG_02976	CNAG_02976T0.1:409
CNAG_03137T0.1	433-532	GTCACCACAGGTTTATCGTATCAACTGCTCACAGCCCTCGGTTATCTGGCATCCAGTGACGTTGCCCACCGCGACATTAATCCGTCAAATCTCCTGATCG	82	81		CNAG_03137	CNAG_03137T0.1:432
CNAG_03171T0.1	1428-1527	CATATCCATGGGCGATGATAGCTCTTCATCTCGCCCTACCTCCCTTGTTGTACCTCCATCTGTCGTGAAGCCCGGTCACGGTCATCCTCAACAATCGACT	81	83		CNAG_03171	CNAG_03171T0.1:1427
CNAG_03358T0.1	1131-1230	CCTTGTCGCTCAGGCCGGTAAGGAGGACGAATTGAGCCACGTTTCCACTGGTGGTGGTGCTTCTTTGGAGTTGTTGGAAGGCAAGACTTTGCCCGGTGTT	85	81		CNAG_03358	CNAG_03358T0.1:1130
CNAG_03701T0.1	2266-2365	GAAGGTTTGCCCGAAACCGCTTCAAGAATATACGGTATCGCCAACCAAAGGGTTAAGGAGTGTAACAGAATCCAAGCCATGAGGGATCAACTTGCTAAAT	82	83		CNAG_03701	CNAG_03701T0.1:2265
CNAG_03791T0.1	1650-1749	TGCCTGGCTCGCCAAGACAGATCCGCACACTCACTCATTCGTTACCGTTTCAAATGACGAAGTCGCGGCAGTTATTACCAAGTCTGTCCGCTTTCGCGAT	83	78		CNAG_03791	CNAG_03791T0.1:1649
CNAG_03796T0.1	398-497	ATGCAATGGCGAATGCGTCGGTCACAGGCCAGCGTATTCCCGAAAGAAAACTTCTAGAGCTTTTTCACGGCACTTGCTTAGCTGTCAGGGCTATGCACCA	83	81		CNAG_03796	CNAG_03796T0.1:397
CNAG_03821T0.1	671-770	CGGCTGAAGCTGAAAAATCGGACAATTTGTATCTATATGTCGATCTACCCAAGTTTGACTTCCCTGTAGTCTTCTCGGAACAAGAATCTCTCATAACCCT	78	78		CNAG_03821	CNAG_03821T0.1:670
CNAG_04083T0.1	1509-1608	TTGGTTAAGGAAGGGAGAATGGAAGCGGACTGGTAGCGTGGTTGGATTTTCTTTCCTTGTGACGGGAGTTTGTCTACTGGTCAAAGCTGTGACTGCAAAA	83	80		CNAG_04083	CNAG_04083T0.1:1508
CNAG_04118T0.1	1290-1389	GCAAGGGCGTAGTCCTATGCAGGATAGAGAATACCCATCTCGTTCAAATTTTGTCACGAACGCCAACGCGAATACCATTGTAGGTACTTTTACGCCAAGG	82	80		CNAG_04118	CNAG_04118T0.1:1289
CNAG_04148T0.1	938-1037	TCTTCACAGTTCAGAACCAGACTTCCCTACTCTTTGCCAAACGTGACGAGCTCAAACAATTCGAAGATCAGATCAGAGCACGGGCTGTAGCCTTGGACGA	81	83		CNAG_04148	CNAG_04148T0.1:937
CNAG_04156T0.1	391-490	TTGCTTGATTTTGCTCTCATGGTTGAGCGCCATCCGGACAATGTTACTGCTGCGCTTATGGGTGGTTTCGTCGGCTCTTACCTTCGTGAGCTTTCTCCTG	78	78		CNAG_04156	CNAG_04156T0.1:390
CNAG_04191T0.1	794-893	CCGGCACACTTCCCAAAGTTCTCTTCCCGTTATGGAAGCGAATGCTCAATCCTAATCCTCGTACTCGGTTGACTACAATATCTCTCACTGATGAAGCCGA	80	81		CNAG_04191	CNAG_04191T0.1:793
CNAG_04272T0.1	397-496	ATTGTGCGAACTGTAACATCAGCCGTCAAGTACCTCCATGACCAAGGCATCGTTCACAGAGATTTGAAGCCGGAGAACATCCTTTTCAAGTCCAAGGCCG	84	80		CNAG_04272	CNAG_04272T0.1:396
CNAG_04314T0.1	1103-1202	GGAGTGACGAAGATGTAATCATGCGTCATTCAACAAGGCCCGAAGAACAGTTTGAAGTCCTCAATGAGCTAGTAGTGGATAGAGGTCCTAATTCAGCCAT	83	80		CNAG_04314	CNAG_04314T0.1:1102
CNAG_04335T0.1	1703-1802	TAGGGAAGGACGATATATTGCATCTCAGTTTAGCTATGTTGCTACAGCGGCTCCGGGGCGTCGACATCACCACAGAAGCAACTATTGTTGCCAATCTTGT	80	83		CNAG_04335	CNAG_04335T0.1:1702
CNAG_04347T0.1	1030-1129	GCTGTTGGTTTGAAAGCCTCCGAATTGCAAGTATGGAAGGAAGTCGATGGTATTTTCACCGCGGACCCTCGAAAAGTACCTTCTGCCCGTCTAGTACCCA	82	82		CNAG_04347	CNAG_04347T0.1:1029
CNAG_04577T0.1	224-323	CTTTTGTCATGATCAAGCCGGATGGTGTCTCCAGGCAACTCGTTGGCAAGATCGTCTCCCGCTTTGAGGAGCGTGGTTACAAGCTCGTCGCCATCAAATC	81	81		CNAG_04577	CNAG_04577T0.1:223
CNAG_04843T0.1	823-922	ATCGGAGTTGCCTCCCTTGCTCAGGTTCATCGTGGAGTCGACAAGCGCACAGGTCGGGCCGTAGCCGTCAAAGTCCAACATGCCGATTTACAAGAATTTG	83	81		CNAG_04843	CNAG_04843T0.1:822
CNAG_05104T0.1	302-401	GAGTCATTAGCGTTGGCGCACACGGCATCATTCATCGTGCCACAGATATGAAGAGGAACGAAATGGTCGCCATCAAAGTAACCAAAGAATATCATGGGTC	81	84		CNAG_05104	CNAG_05104T0.1:301
CNAG_05125T0.1	570-669	GCCCGAGATGCACGCTCTTATCTGTGTTGTCAGCGATGCCAAGAAGGGCACGTCGTCCACCTCCGGCATGCAAAAGACAGTAGAGACATCTACCCTCTTG	83	83		CNAG_05125	CNAG_05125T0.1:569
CNAG_05200T0.1	726-825	CAGCAGCTGGTTGGATGGTCAAATGGAAACATACGCTTTTGCTCTTCCCACCATCAGAGGTTATTTCTCGGGAGTTGGGGACCTTTTCTCAGCCATGGTT	81	78		CNAG_05200	CNAG_05200T0.1:725
CNAG_05274T0.1	1582-1681	ACCAACGCCCACGTTTTCGGACCTACTCCTAACTCTGGTCCAATCACGGAATCACCTACCAAATCTCGACCTTCTGTGCCGCTAATCGCTGACAATTTCC	83	81		CNAG_05274	CNAG_05274T0.1:1581
CNAG_05386T0.1	881-980	CCCACGGTCTTCACGCTGCTGGTACCGTTGTCATCGACGAAGGTGCCTGCCGTGCCATCCGACGCAAAGAATCCGGGGGTCGTCTCCTTCCTGCTGGGGT	83	84		CNAG_05386	CNAG_05386T0.1:880
CNAG_05484T0.1	498-597	CACTGGCGTGAAATATGCAATCAAAGAGTTTTCAAAATCCAGGCTCCATCACCAATCTCTTCAAGAGAAGCATCGTGCAACTATGCGAAGTAAATTACGG	79	80		CNAG_05484	CNAG_05484T0.1:497
CNAG_05549T0.1	1465-1564	AAAAACGAGGTTTTCATGGTCTTCCCGTACATGGACCACGATTTGTGCGGTTTGCTTAGCAACAACGACTTCAAGGTGAACCATTCAGGAGCAAAGTGTA	78	80		CNAG_05549	CNAG_05549T0.1:1464
CNAG_05935T0.1	521-620	TGGACCAGGCTCTCAAGTTTGACGAATCTGTCTGCAAATCTAGCTTTGTGCTCTTCTTCAGCACTTCCGAGGAGATCTTGCTTCAGCGATTGTTGGAGAG	80	79		CNAG_05935	CNAG_05935T0.1:520
CNAG_05970T0.1	1663-1762	GGTATGGGATTGACGAAATCGCAAAGTCAGTCTGGGCATAAATCCCGTGAACGCGGCGATCCATCGAGAGAACCAAAAGATTCCTCAAAAGAAGGTTCTT	83	82		CNAG_05970	CNAG_05970T0.1:1662
CNAG_06001T0.1	776-875	ACGACAAAGCTGTCATTCACTCTGTTGCTCAGTTGGCGCACTGCCAAGCGCAGGGTAAAGTTGGATCAGGCTTCGACGTTTCCTCCGCTGTCTACGGTTC	82	80		CNAG_06001	CNAG_06001T0.1:775
CNAG_06174T0.1	3099-3198	TGACAACGATTCTGATGATCAGCTTCAAGTCTGGCTGACCGTCGTCATTCAGCGTCTCGTTGACCTGTTGCAGCGACATGGTGCTGTCGAAACCTATCTA	80	83		CNAG_06174	CNAG_06174T0.1:3098
CNAG_06432T0.1	519-618	CGCTCTTCCTCCACCCGACACCGAGTTGACTATGCCATTACGCAAGTACGGATTCCATGGTCTCTCTTATGCCTCTATTGTCCAATCTCTGGCAGAACAC	84	80		CNAG_06432	CNAG_06432T0.1:518
CNAG_06445T0.1	271-370	TTGGAAGCGGTTATCCGGGACAAGGCTCTGATTTTCCAAAATGCGGATATCAAAAGCTGGATGGCAATGTCCTTGAGGGGATTGGAATACATTCACAGGA	81	83		CNAG_06445	CNAG_06445T0.1:270
CNAG_06454T0.1	960-1059	GTATCAGCACTGCCACCTCGTCCACGCCGATTTGAGTGAATACAACATTCTGTTACACGACAACCACTTATACATCATCGACGTCTCGCAATCTGTCGAA	82	78		CNAG_06454	CNAG_06454T0.1:959
CNAG_06489T0.1	212-311	CCCGTGCCGCCTCTTACGTCCACCCCGCCAAGTCTGTCGCCTACATCGGCTCCGTCGGCGACGACGACCTCAAAAACACCCTCCAAAAGGCCAACGAAGC	83	84		CNAG_06489	CNAG_06489T0.1:211
CNAG_06490T0.1	1171-1270	CACCTACCCGTCGCCCTTCATTCCCGAACACCATCCCGTACAAAACGCCGCTCCGTCTCGTCCACCCTCTCGCTCGAACGCCGATTATCCCACCATTCGT	83	81		CNAG_06490	CNAG_06490T0.1:1170
CNAG_06500T0.1	818-917	CTCCTACCCTCGCTCGTCTCTTAACCCTCCTCCTCCAAAAGCTCGACCAACTCACAGCCGTGCTTTCCACCCTTGAAATGCGATTTGTGGGTGCTTCGCT	83	81		CNAG_06500	CNAG_06500T0.1:817
CNAG_06642T0.1	3019-3118	CCCGACTCTCTCCGCATTGCTGCTTTGCGCACTACAGGACAACTTTGTCGTAAAGTCAACTTTTCGGACCACGCAAGTCAGATCATCCACCCGTTAGTAA	83	78		CNAG_06642	CNAG_06642T0.1:3018
CNAG_06845T0.1	3031-3130	GACCCGCTCTCTACTGCCTTGCTGGCTATTTTGAAAGATAAATTAGAGGATATATGTGCGAATGACGATGTAAATGGTAAGGTCAATGGAGAGATGGAGG	81	83		CNAG_06845	CNAG_06845T0.1:3030
CNAG_07377T0.1	3297-3396	TGAATTGAGCCGCAAAAACATAATTGATCTCCAGCTTGACTTCGTCCGGGCGCTTTTGTACTGCTTACGTGACGCTCCTAAAGACGTTCCCAGGAGTGCA	80	81		CNAG_07377	CNAG_07377T0.1:3296
CNAG_07408T0.1	489-588	TCCGCGTTTGGGCGTATCCCAACCTACGAACTTCGTTCATCAGGTTCATGTTGGTTTCGATCCTAAATCAGGGGGATTCACTGGTCTACCGCCTCAGTGG	78	82		CNAG_07408	CNAG_07408T0.1:488
CNAG_07427T0.1	560-659	CCCATTTAGGTGTAGAGCAATCTCGTCGCGATGATCTTGAGTCATTGGGCTATGTGTTGATGTACTTCCTCCGTGGTCAACTTCCTTGGCAGGGTTTGAA	79	77		CNAG_07427	CNAG_07427T0.1:559
CNAG_00279.1	65-164	ATGCATTCGGTAATGTCGTCAATGGGGAGGACAACAACATTTTGATCCACTTGATTAACTCCGGCTCCAAAAACTACACCCTCGTGTCTGCTTCTGCCAG	80	83	HK	CNAG_00279	CNAG_00279.1:64
CNAG_00816.1	130-229	ACGATTGATAAGAAGAAGTATCTCGTACCAGCCGATCTTACTGTTGGGCAATTCGTCTATGTCATCAGGAAACGGATCAAGCTCGCGCCTGAAAAGGCCA	80	82	HK	CNAG_00816	CNAG_00816.1:129
CNAG_02722.1	477-576	TCGAATTAAGCCTGTTGCCAACCAGCTCGAATACCACCCTTACGTACTTGTACACCTCGAACCGGTCCTCAAGATTGCCGCTCAGCATGGTATCCTGATT	81	81	HK	CNAG_02722	CNAG_02722.1:476
CNAG_02991.1	155-254	TTGTGGCTGAGCTTCCCGAGAAGGACTGCAGATGGGCTGTGTACGACTTTGAGTTCACTTTGCCCGGTGGTGAAGGCGTGAGGAACAAGCTGTGTTTTAT	83	81	HK	CNAG_02991	CNAG_02991.1:154
CNAG_00125.1	779-878	ATTTCACATCAGCAACCGGGATAGATGAAGCCGCAGAAATCCTTGCTCAGTTTGTTCGGTACGGGTTGATCACATTTGTGAGCGACAAGGGGAAGATCAA	82	79		CNAG_00125	CNAG_00125.1:778
CNAG_00162.1	347-446	TCAACACCGTTCAGGTCGTGGGAAGAGCACCTGTTACATTTGGCGACAAAGCAGCTCACAGGACCGTCAAGTTCCTCCGCAAATGCTTCGATTTGTTAAC	82	80		CNAG_00162	CNAG_00162.1:346
CNAG_00293.1	184-283	TTGGACACCGCCGGTCAAGAAGAATACGGTGCTATGCGAGAACAATATATGAGGACAGGAGAGGGTTTCCTCCTTGTTTACTCCATTACTTCCAGAAGCT	81	81		CNAG_00293	CNAG_00293.1:183
CNAG_00306.1	143-242	ATTGTGGCGTCAAGGAAAAGGTCAGCACTTGCGGCTGCAATGGATCTGGTGCGGCTTGCACATGTCCTCCGGGTCAATGTGCCTGTGACAGCTGCCCTAG	83	83		CNAG_00306	CNAG_00306.1:142
CNAG_00440.1	665-764	AGACCAGGATAAGGCGTCTAATGAGTAGAGGGACAGGCGAAGGTGTGATGGAAGTGGACGAGGGTGTTCTGCAAATATCATGGTTCATCCTCAACGACTC	83	82		CNAG_00440	CNAG_00440.1:664
CNAG_00531.1	1584-1683	TCAAGTTGCTGCACACAAACTTGGTCATGGCAAGCCCTTTCTTACTCATGCTGCCAAGCCAAGCCACCGTGCGGATTCTATCCGATCTGGTCACAGTTCT	80	82		CNAG_00531	CNAG_00531.1:1583
CNAG_00600.1	1082-1181	ACATAGTGGATCCCGAGCAATCCTATTACCGTAACATCCATTATCGCGCTTCTTCATCTGCCCACAATATCTCTATTGGGCAAGAAACTCCTAAATGGGA	80	82		CNAG_00600	CNAG_00600.1:1081
CNAG_00678.1	463-562	ATTCGCAATGAGGCTCTTCCTGCTGAGCGTATTCGTGCTATTGAAACCGGTGGCTGCCCGCACGCCGCTATCCGCGAGGATATTTCTGCCAACATGGGTG	81	83		CNAG_00678	CNAG_00678.1:462
CNAG_00721.1	1041-1140	ACATTTGCCCATCCAAGTCCAATCATGCTGGAACGGTATTGCTGTTCTCGATCCCACTCCCTTTTACGAACCTCCTCATGTCAAATTCCGAATGGCCCAC	79	81		CNAG_00721	CNAG_00721.1:1040
CNAG_00730.1	3075-3174	CGTTCCGAAACAAGAAAAGGATGATTATGTGGAGGACATCATCGAACTTCTTGAACTCCAGGAGTTGGCTGATGCCATGATTGGTTTCCCGAACTACGGT	79	83		CNAG_00730	CNAG_00730.1:3074
CNAG_00802.1	229-328	AGACAAGGTGATTGGTTGAAATTGGACGTTCCTGTGGGTGGCGAGGAAAAGGTCGATAATGAAGGAAAGTTAAAAGACATCGAGCTGGTCCTTCGATTAC	82	79		CNAG_00802	CNAG_00802.1:228
CNAG_00979.1	686-785	ACGGAGCAGACTCCGGTCACGCATGTCGAATCTCGATGTTGCTCAACTTCAACACCGTTGATGCATGTTTTCTCTCTCCCAACTGGCACATTCGCTCCAA	82	79		CNAG_00979	CNAG_00979.1:685
CNAG_01019.1	234-333	CGAGAGGCACGTTGGTGACCTCGGTAATATCCAGACGAACAGCTGCGGTGCCGCTCAGCTCGACTTTTCCGACAAGATCATCTCCCTCTACGGCCCTCAC	82	82		CNAG_01019	CNAG_01019.1:233
CNAG_01106.1	795-894	CATGGGCGGCACTCTCTACAACATTGATTCCTCTACCGACAAGCGATCCGACGCGTTGCGCCAAGTTTCTGCCCGCCTTGAAGACGTCGATAATGTTCTG	82	80		CNAG_01106	CNAG_01106.1:794
CNAG_01172.1	885-984	TGTACATTCAGCAAGTGTCACTGATAACGAATTCTCGGGTGGTTACTGGGGATATGGGATAGTAGTAGCCTCGGCTAAAAACTTTGAGGTGCTGAGAAAT	81	82		CNAG_01172	CNAG_01172.1:884
CNAG_01464.1	777-876	CGCGCCTTTGCCCAAGTTCCGGCCTGGTCAGTACACTGCTGTTCAGATTGATATTCCCGGTTTAGGCTACAAGCAAGCTAGGCAGTATTCCCTCTCTGAC	83	82		CNAG_01464	CNAG_01464.1:776
CNAG_01537.1	523-622	GCGGGTTTGAACAAGTGTGGTATCTTTGTTATGGATGAAGCAGACAAGCTTCTCAGTGAAGATTTCATGCCCGTCATTGAGCAGACTTTGGCCCTGTGTC	80	81		CNAG_01537	CNAG_01537.1:522
CNAG_01653.1	185-284	TCAACAGGACTTCTTACCCTATGAGCGGTGGTGAGATTGCCCTCGTTCAACAGACTGATGCACAAAATGTCAACATTCTTTGGACATCCGAATCTGATCC	83	79		CNAG_01653	CNAG_01653.1:184
CNAG_01890.1	1586-1685	TCGTTGTCTCTGACGTTTCCCGACCTACTCCCATGACCGTCAAGTGGTCTTCTTACGCTCAGAGCCTCACTGAGAAGCCCATGAAGGGTATGCTTACTGG	81	83		CNAG_01890	CNAG_01890.1:1585
CNAG_02153.1	1089-1188	GGGCACTTGCGTGTTCAACTTGCAGATTGAGGACTTTATTCACAATGAGCATGGGCCAATTGATGCAGGTATTACTTCTGTCGCTTTGTCTCCGGATGGG	80	81		CNAG_02153	CNAG_02153.1:1088
CNAG_02702.1	1397-1496	TTGTCCCATCAATGGCTGTTGGTGCCACATTTGGGCGAATGATTGGTATTTTGGTCAAGGCAATGTACAACTCCTACCCTTCTGCTCCGTGGTTTGCTGC	79	82		CNAG_02702	CNAG_02702.1:1396
CNAG_02756.1	1320-1419	GGAAGGCTTTCAGTCTGACGCTCGCATGGCCTACATAGCAAGTGTTATATCCCACATAATACAGGACTCTTCGGGTATGAATCTATCTAAACTGAAGGAG	82	82		CNAG_02756	CNAG_02756.1:1319
CNAG_02801.1	175-274	GAGCAAGAGGACATTGCCAAGGAGGCTCAAATCAAGGCCATGCCTACTTTTGTCGCCTACAAAGACGGCAAGGTGATCGAGACTGTTACCGGCGCTGTCC	82	82		CNAG_02801	CNAG_02801.1:174
CNAG_02827.1	70-169	AGCAAGGTGAAAGAACGGGTTGAAGAGAAGGCTGGCATTCCTCCTGTGCAGCAACGATTGATCTTTGGTGGCAAGGCTATGGGAGACGACAAAACCATCC	83	82		CNAG_02827	CNAG_02827.1:69
CNAG_02885.1	810-909	CGACTATCTCGCCGAACCCGAAGCGGCTCGAAACACTTTCTTCACCGACCCTATCCTCGCCAACCCTACCGGCCACGGACTCATTGCCGATGTCCTCATT	82	83		CNAG_02885	CNAG_02885.1:809
CNAG_03120.1	5943-6042	GTACGATGAAGGTGGACCTTCCGAGCCTCGTATGACTAGGTTGCAAATCTTCATGGGTAGGCAGATTTACCGATGGCCCTTTTACTCTATCGTCCTCTCT	82	79		CNAG_03120	CNAG_03120.1:5942
CNAG_03465.1	1138-1237	CCTTGTGCTGGACTGGACCAAACATATACTCTTTCACCACGAGAGAGTTTTAGTGCACCTCGTGAATTTTCACAAAGCCATGTCTTCAATAGCCAGCGAG	82	79		CNAG_03465	CNAG_03465.1:1137
CNAG_03482.1	798-897	CAAGTGGACTGTCCTCGTCTTCTATCCCATGGACTTCACCTTCGTTTGCCCTACTGAAATTCTTGCCTTCAACAAGGCCCTCGACCAGTTCGCCGCTATC	79	82		CNAG_03482	CNAG_03482.1:797
CNAG_03648.1	1325-1424	AGAAAGACAAAAGGTATCACAATTGGCCTATCCATCCTCAAGGGTACATGCGCCCTGTATACCCTGGTCAGTTCCATAACGTCAGGCGGAATACATTCAA	82	81		CNAG_03648	CNAG_03648.1:1324
CNAG_03664.1	397-496	GTCGGAGCCGCTGTCTCGGCATCCTTCCTCTTTTTGATTGCCTGCCTCAATATCTACTTCCTCGTTGGTGCTATTAAGCAGCGTAGGTCTATGAAACGCC	80	80		CNAG_03664	CNAG_03664.1:396
CNAG_03845.1	1142-1241	CCGGTTCCTTGTTTGTCGGCTGGATCATGCGCCGTACTGGGAGGTATTGGTGGCTGGGAGTTGACTGTGCAGTCTTGATCGTCGTGACAAGTATTGGGAT	82	82		CNAG_03845	CNAG_03845.1:1141
CNAG_04119.1	2105-2204	GAGATCTGGAATACCTTCGAGATTCATGGGTCAAACCGCTACGCACGCAAGAGGTCATTGATGCCAAGCGCCGGGACGACTTTGTCCGACAAGTCTTTTG	82	81		CNAG_04119	CNAG_04119.1:2104
CNAG_04243.1	2213-2312	TTCTCGGGCATCATCCGTACGCTTATTCCGGTCAACCTTCCGCCAGTAGGCGAGTGCAGAGTCAGCAATCAATGACTTCTGTCATGCCAACAGAGCTTCG	81	83		CNAG_04243	CNAG_04243.1:2212
CNAG_04320.1	450-549	TTGTTTTGAGGATCAGCAAATTGGAGGCGTTGGAACAAGTCAGCGAGTTAAGGCAGTCAACTCACGGATGACTGTTTGGGAAGTTCTTGCCGCGTTTCGA	78	81		CNAG_04320	CNAG_04320.1:449
CNAG_04505.1	852-951	GAGAAGCGAGAGAAAGAAGTGGATTCATTGTTTTGAGGCGGTCACATCTATCATCTTCTGCGTTGCATTATCAGAGTACGATCAAGTGTTGCTGGAGGAA	80	78		CNAG_04505	CNAG_04505.1:851
CNAG_04552.1	1495-1594	CTGATCTTCATCTACTTCTGCTATCCCGAGCCATCCGGCTTGTCTCTCGAAGAGATCCAAATCATCTACAACTACGGTTTCGGTGTCCAGAAATCTCGAG	80	79		CNAG_04552	CNAG_04552.1:1494
CNAG_04640.1	1998-2097	TACCGTCGGTGGTATCAAGCCTGGATGCTTCAGGATTGGTAACACTGGTGGTATGATGGACAACCTTATTGCGTGCAAGCTTTACCGACCTGGTTCCGTC	82	80		CNAG_04640	CNAG_04640.1:1997
CNAG_04693.1	874-973	TCTGTCGATACAGTAAGCACAACGGAGCTTCTCGACTTCACTCCGGTACCTCTTCCTCAAGGCCAAAGTGTTCCTTCGCAGCTCTCCGCTCTCACTGTTG	82	81		CNAG_04693	CNAG_04693.1:873
CNAG_04735.1	1277-1376	CCTGGGATGTCACCATTCCTGGTGAGACTACGAATCACAACTACACCGTTTTCAATACTACTGCTGGTAATAACGTTTATGCGCACGAAAACTGGGAAGG	81	81		CNAG_04735	CNAG_04735.1:1276
CNAG_05139.1	1816-1915	AGAAAGCCTAGCGTTTCAGACATCAAATCATATGCCTCTAATCAGTTGGGCTTACCGTCATATCCAGTTTCTGCCTCTGCATCCGCACCCGGTACGCCGG	79	83		CNAG_05139	CNAG_05139.1:1815
CNAG_05218.1	658-757	GCAGTTGCCTGGGCCAAGTCCTTCATTGCGTTGATTGCTGCCCTTGAATCCTATGTTAAGCAATGGCATACTACTGGTGTAGTCTGGAACCCTAAGGGTT	82	83		CNAG_05218	CNAG_05218.1:657
CNAG_05280.1	724-823	ATTAGTGGTGCTGACAAGCTCACATCCGGGGCTTTGCGAAATGTCATCGCCTGTGTGCCAAATCTGGTGTCCCTGGATTTGACAGGTGTCATTAACACCG	82	81		CNAG_05280	CNAG_05280.1:723
CNAG_05292.1	1378-1477	CAAGATTTGCGAGCTTGTGTGAACGAACTTGTCGGTAGGATCAATGGTCGTTTCGGAACGGTGGAGAGCGTGCCGATTCATTATATGCACAAGAGTGTGC	79	82		CNAG_05292	CNAG_05292.1:1377
CNAG_05381.1	819-918	GATCGATTATAAGTTCCGCGTCGCTCAGGAATATGTTACGGCTACCACTGTCCTCCAATCTGGTACAACTTACTGGCAGCGAACAAAAACACTTTTTACC	79	80		CNAG_05381	CNAG_05381.1:818
CNAG_05449.1	151-250	TGCAACTGCGGTGGATCTGGTGAGGCTTGTACATGCCCTCCAGGCCAATGTGCCTGTGACAAGTGCCCTAAAAAGGCGAAGAGCGTGAGCACATGCGGGT	89	89		CNAG_05449	CNAG_05449.1:150
CNAG_05540.1	1336-1435	GACGTCCACGTTCATTACATTTCTCCTCAACTCATGACTGAGGCCTTGGCATCCGGTATCACCACGGTTATTGGAGGTGGTACAGGTCCTGCAGACGGTT	80	81		CNAG_05540	CNAG_05540.1:1335
CNAG_05562.1	808-907	CGCGATAATACTGATGCGGCTATCGTCGTTTACTGCTCGCCAGGTACTCTCATCCACGCCAACCATATCTTCGCGCAATCTCTTTCTGCGATGGCTGGTA	81	81		CNAG_05562	CNAG_05562.1:807
CNAG_05592.1	1965-2064	GGAGCTTGATGCCCTTAGTCATGAAGAAAAAATCGCTGCGATTCAACGAGCTAGTCTTTTCTCTCGAACCGAGCCCACTCACAAATCTCAGTTGGTCGAC	82	79		CNAG_05592	CNAG_05592.1:1964
CNAG_05650.1	3382-3481	GACGAAAGTCCGGCTCCAATGGAAGTCGATGACATCCCAAATGTTCATGACTATGAGGCGTATGCCGCCAAGTGCATGCCTGATTTAGGCTTAGAAATCG	83	82		CNAG_05650	CNAG_05650.1:3381
CNAG_06085.1	892-991	ATTGAATATCTCGGTACTTCAGTTGACGATGGTTCACCTAATGGCACCTGTTGGAAGGGCTTTGACCAATTGTCCTTTGTCATGGGAACTTCTGCGACTC	78	80		CNAG_06085	CNAG_06085.1:891
CNAG_06151.1	265-364	GAAGACGAGGTGGACGAAGACAGTGATGAAAAGCATTCATTCTCAAAGGGTATCGTGTGGGGATACTTTACTCAGGCAGAAGAGACGTTCAAGGATATGG	82	83		CNAG_06151	CNAG_06151.1:264
CNAG_06220.1	408-507	CATCCAACCCGTCATTCAGAGGGAGACCGTCCAGCCTACCGTTGTCCATCACACGGCTGCAATCCACGAAAAGGTTCATGATGCACCCATTGTTCACGAG	82	82		CNAG_06220	CNAG_06220.1:407
CNAG_06241.1	803-902	AAGTCGCACCGTACCCTGTTGATGCCGTCTCCATATCGGTCGCGCAAAGATACTCCATTTGGGTTCGAGCCCTGAACCAAACGGATAGAAACTATGCGTT	81	82		CNAG_06241	CNAG_06241.1:802
CNAG_06443.1	964-1063	ACCCTTTCTAGCCAAATGAGCACTAAGATCGAGATTGAAGCTTTCGAGGGTGGCAATGACTTCTCCGAGACTTTGACGCGAGCCAAGTTCGAGGAACTTA	82	83		CNAG_06443	CNAG_06443.1:963
CNAG_06465.1	503-602	ACCGAAGGTACTCTTCGAGTTTCGATGCGACCCAACTCATAGGTGACTCTCGATCCTTGTCTCAGATCAACGGTGGCAACTGCAAGCCTATCACTTCTCG	83	82		CNAG_06465	CNAG_06465.1:502
CNAG_06574.1	244-343	ATGACTTGCGAGATGGCCGCTCTGAAAACCTACAAACCACAAACCAAAGTCTCAAACCATAAGATCGTCATTGAGGCTGCTCTCGGTCGACTCGACCATG	83	83		CNAG_06574	CNAG_06574.1:243
CNAG_06655.1	824-923	CGTATGACCCTGCTAAAATCTTGTCTCATCCTGGAATATCAACGTCCCTGAGCAGTGTCCCTCCGGAACAAATCCTCATTACAGACTTTTTCGGGGCTGT	79	82		CNAG_06655	CNAG_06655.1:823
CNAG_07554.1	1182-1281	CATCTTCTGGCGCGGTGCCACTACTGGTGGTGGTTCTTCTCCTCCGGGTTTCCTTGCGCAGTATCAGCGTCATCGATTGATTAAGATGACCTCTGACTCT	82	79		CNAG_07554	CNAG_07554.1:1181
CNAG_07560.1	716-815	GATTAAAAAGGAGCAATCAAGATTATGTGGAAGATCCACAGCGGTCGCTGAAATTAGACATGGTGTCGAACTTGACAAAAGTGATCGGGTTGCAGGCTGA	82	82		CNAG_07560	CNAG_07560.1:715
