# Supplementary material for: Fungal kinases and transcription factors regulating brain infection in Cryptococcus neoformans
Source: Nat Commun. 2020 Mar 23;11:1521. doi: 10.1038/s41467-020-15329-2 (PMC7090016; doi:10.1038/s41467-020-15329-2)
Supplement: Supplementary file 5 — Supplementary Data 2 [file 41467_2020_15329_MOESM5_ESM.xlsx]

## Sheet: Supplementary Data 2
Supplementary Data 2. Brain-infection related kinases and TFs in Cryptococcus neoformans
Name		S. cerevisiae orthologue	Description	Nasal instillation		IV	ICV	BBB crossing ratio
				Lung STM score	Brain STM score	Brain STM score	Brain STM score
Kinase
Nutrient sensing/biosynthesis/glycolysis
	Tlk1	Tor1/Tor2	Phosphatidylinositol 3-kinase, 57% similarity with ScTor1	-1.19	-3.95	-17.97*	-12.82*	1.06
	Pro1	Pro1	Glutamate 5-kinase, ScPro1 is involved in proline biosynthesis	-1.3	-2.71	-10.12*	1.25	ND
Vacuolar trafficking/ER membrane assembly
	Yfh701	Yfh7	P-loop kinase / Phosphoribulokinase / Uridine kinase family	0.39	-4.90*	-5.64*	1.32	0.50*
			ScYfh7 is involved in endoplasmic reticulum membrane assembly.
Fungal cell wall integrity
	Pkh201	-	Ser/Thr protein kinase; 28% similarity to ScPkh2 which is involved in sphingolipid-mediated signaling pathway that controls endocytosis by regulating eisosome assembly and organization, and modulating the organization of the plasma membrane.	-1.03	-5.35	-8.61*	-6.16*	0.57*
Cell growth and proliferation/developmental process
	Cka1	Cka1/Cka2	Alpha subunit of casein kinase 2 (CK2); Ser/Thr protein kinase; cell growth and proliferation	-1.93	-5.08*	-5.90*	0.7	ND
	Alk1	Alk1	Haspine protein kinase, ScAlk1 is phosphorylated in response to DNA damage.	-2.61	-4.36*	-7.30*	-5.74*	0.39*
	Crk1	Ime2	CMGC/RCK protein kinase involved in mating process	-0.39	-2.68	-12.24*	-11.47*	1.12
Stress response/HOG MAPK cascade
	Pbs2	Pbs2	STE/STE7 protein kinase, involved in HOG pathway	-1.9	-2.20*	-6.25*	-1.08	0.47*
tRNA modification
	Trm7	Trm7	CAMK protein kinase, ScTrm7 is tRNA methyltransferase.	-0.36	-4.17	-14.40*	-11.69*	0.96
	Cex1	Cex1	SCYL protein kinase, ScCex1 is a component of tRNA export pathway.	-1.4	-3.56	-4.93*	0.48	0.12*
Double-stranded RNA replication
	Mak3201	Mak32	PfkB family carbohydrate kinase	-1.37	-3.06	-11.53*	-10.24*	1.15
Unknown functions
	Abc1	-	Atypical/ABC1 protein kinase	-1.95	-5.59	-15.68*	-1.94	0.85
TF
Nutrient sensing/metabolism pathway
	Hap2	Hap2	ScHap2 is a subunit of CCAAT-binding complex which is heme-activated and glucose-repressed.	-0.15	0.29	-5.54*	-14.82*	0.24*
	Sp1(Crz1)	Crz1	Downstream of Calcineurin pathway; involved in virulence, cell wall integrity/membrane stability in C. neoformans	-0.49	-0.75	-2.26*	1.33	1.25
Stress response/fungal infectivity
	Ada2	Ada2	SAGA complex regulating histone acetylation; related to virulence in C. neoformans	1.45	-3.84*	-3.86*	-17.39*	0.29*
	Atf1	Sko1	bZIP transcription factor; involved in osmotic and oxidative stress response in C. neoformans	-0.9	2.88*	-8.10*	1.22	0.81
Ribosome biogenesis
	Jjj1	Jjj1	DnaJ-like cochaperone; U1 snRNA-type Zn finger functions in 60S ribosomal subunit biogenesis; involved in virulence in C. neoformans.	-0.73	-1.25	-6.94*	-1.24	0.41*
Phosphate sensing and acquisition
	Pho4/Hlh3	-	TF, Helix-loop-helix DNA-binding domain. Pho4 is involved in phosphate uptake and stress tolerance at alkaline pH, and it is essential for dissemination of C. neoformans to the host brain.	-0.51	-0.97	-2.53*	0.64	0.53*
Unknown functions
	Bzp2	-	DNA-binding (Glucocorticoid receptor-like; Basic region leucine zipper; GATA zinc finger)	1.29	1.99	-4.56*	-14.82*	ND
	Zfc3	-	TF, C2H2-type zinc finger	0.44	-8.43*	-3.83*	-14.41*	1.27
	Stb4	-	TF, fungal Zn(2)-Cys(6) binuclear cluster domain	0.67	0.49	-6.77*	-0.05	0.95
	Hob5	-	TF, homeodomain-like; Helix-turn-helix domain	-1.36	ND	-4.32*	1.45	0.83
ND indicates not-determined due to the growth defects in deletion mutants at human body temperature.
IV indicates intravenous injection.
ICV indicates intracerebroventricular injection.
Asterisk indicates P<0.05 of STM study in Supplementary Figure 1-2 and Figure 4, and BBB transmigration assay in Figure 3.
