# Supplementary material for: Fungal kinases and transcription factors regulating brain infection in Cryptococcus neoformans
Source: Nat Commun. 2020 Mar 23;11:1521. doi: 10.1038/s41467-020-15329-2 (PMC7090016; doi:10.1038/s41467-020-15329-2)
Supplement: Supplementary file 6 — Supplementary Data 3 [file 41467_2020_15329_MOESM6_ESM.xlsx]

## Sheet: Sheet1
Supplementary Data 3. Core-virulence regulating kinases and TFs in Cryptococcus neoformans
Name		S. cerevisiae orthologue	Description	Nasal instillation		IV	ICV	BBB crossing ratio
				Lung STM score	Brain STM score	Brain STM score	Brain STM score
Kinases
Nutrient sensing/biosynthesis/glycolysis
	Yck2	Yck1/2	Casein Kinase I (CK1) homolog; ScYck1 functions in endocytic trafficking, and glucose sensing.	-11.18*	-13.19*	-13.23*	-19.12*	ND
	Arg5,6	Arg5,6	Acetylglutamate kinases; ScArg5,6 is the 3rd step in arginine biosynthesis.	-3.05*	-8.32*	-8.24*	-18.25*	ND
	Met3	Met3	ScMet3 catalyzes the primary step of intracellular sulfate activation, involved in methionine metabolism.	-5.27*	-9.71*	-7.47*	-17.55*	0.13*
	Gal83	Gal83	Beta-subunit of the Snf1 kinase complex; ScGal83 is involved in galactose metabolism.	-12.37*	-13.95*	-10.85*	-17.14*	0.40*
	Urk1	Urk1	Uridine/cytidine kinase; ScUrk1 is involved in the pyrimidine ribonucleotide salvage pathway.	-7.51*	-11.19*	-5.91*	-15.69*	0.41*
	Yak1	Yak1	ScYak1 is a Ser/Thr protein kinase which is component of a glucose-sensing system.	-6.86*	-9.83*	-7.39*	-14.62*	0.87
	Snf1	Snf1	ScSnf1 is AMP-activated Ser/Thr protein kinase involved in alternative carbon source utilization.	-8.32*	-16.80*	-7.71*	-13.08*	0.27*
	Fbp26	Fbp26	ScFbp26 is a fructose-2,6-bisphosphatase required for glucose metabolism.	-4.46*	-8.63*	-6.43*	-12.70*	ND
Cell cycle/Spindle checkpoint
	Mps1	Mps1	ScMps1 is dual-specificity kinase required for spindle checkpoint function.	-6.17*	-6.20*	-8.76*	-15.65*	ND
	Hsl101	Hsl1	ScHsl1 is a septin-binding kinase that localizes to the bud neck septin ring and regulates the morphogenesis checkpoint.	-6.54*	-12.24*	-9.07*	-15.57*	0.23*
	Mec1	Mec1	ScMec1 is a genome integrity checkpoint protein and PI kinase superfamily member required for cell cycle arrest.	-7.59*	-9.87*	-5.04*	-11.01*	ND
	Swe102	-	ScSwe1 protein kinase regulates the G2/M transition; positive regulator of sphingolipid biosynthesis via Orm2p.	-4.80*	-8.93*	-11.68*	-6.97*	ND
	Cdc7	Cdc7	ScCdc7 is a Ser/Thr kinase and catalytic subunit of DDK (Dbf4-dependent kinase)mplex to kinetochores during meiosis I. Null mutant is inviable.	-5.43*	-5.98*	-8.15*	-	ND
	Gsk3	Rim11/ Mrk1	Gsk3 is CMGC/GSK protein kinase involved in normal growth and virulence in C. neoformans.	-12.22*	-10.23*	-10.30*	-	ND
Fungal cell wall/membrane integrity
	Kic1	Kic1	Kic1 is a component of RAM pathway involved in cellular polarity, morphogenesis and cell integrity.	-11.09*	-15.83*	-6.56*	-15.34*	ND
	Mpk1	Mpk1	Mpk1 is a MAPK in PKC1-mediated signaling pathway involved in cell wall biosynthesis and regulating.	-6.89*	-10.35*	-11.46*	-15.75*	ND
	Bck1	Bck1	Bck1 is a MAPKKK in PKC1-mediated signaling pathway involved in cell integrity.	-13.94*	-15.12*	-9.94*	-13.64*	ND
	Ypk1	Ypk1/Ypk2	ScYpk1 is a Ser/Thr protein kinase downregulates flippase activator ScFpk1; involved in the TORC-dependent phosphorylation. The ypk1Δ mutant exhibited highly defective melanin production and avirulent in murine cryptococcosis model.	-9.74*	-8.58*	-16.48*	-	ND
Phospholipid metabolism
	Pkh202/ Pdk1	Pkh1/Pkh2	Pdk1 is a Ser/Thr kinase; involved in fluconazole tolerance through Pkc1 and Ypk1 by regulating spingolipid homeostasis.	-2.74*	-8.51*	-4.78*	-3.71	ND
	Pka1	Tpk2/Tpk3	Pka1 is involved in capsule production which is continuous with inositol and phospholipid metabolism.	-7.55*	-12.83*	-7.65*	-5.2	1.15
Stress response/HOG MAPK cascade
	Hog1	Hog1	HOG High-osmolarity glycerol pathway MAPK response to osmotic stress.	-5.60*	-8.67*	-6.14*	-7.31*	0.9
	Dak101	Dak1/Dak2	ScDak1 is a dihydroxyacetone kinase; required for detoxification of dihydroxyacetone (DHA); involved in stress adaptation.	-2.67*	-1.63	-3.14*	-	0.97
	Ssk2	Ssk2	HOG pathway MAPKKK (Ssk2 MAPKKK-Pbs2 MAPKK-Hog1 MAPK)	-4.01*	-8.24*	-5.66*	4.38*	0.97
Redox reactions
	Utr1	Utr1	ATP-NADH kinase; phosphorylates both NAD and NADH	-3.98*	-4.31*	-4.92*	-13.47*	ND
	Pos5	Pos5	Mitochondrial NADH kinase, phosphorylates NADH	-6.71*	-11.74*	-5.17*	-11.11*	ND
Ribosome biogenesis/ribosomal RNA processing
	Sch9	Sch9	ScSch9 is involved in regulation of sphingolipid biosynthesis. Sch9 regulates thermos-sensitivity of C. neoformans.	-2.25*	-8.78*	-10.35*	-1.72	0.34*
	Vrk1	-	1-phosphatidylinositol-3-phosphate 5-kinase; translation and ribosomal RNA processing.	-4.72*	-12.93*	-9.50*	-12.46*	0.38*
Unfolded protein response
	Ire1	Ire1	Ire1 is Ser/Thr protein kinase that mediates the unfolded protein response, and it is critical for virulence of C. neoformans.	-10.92*	-4.19*	-4.85*	-4.77*	ND
	Kin1	Kin1	Polarized exocytosis; ScKin1 is involved in Ire1p-mediated unfolded protein response.	-2.38*	-9.27*	-2.75*	-16.95*	1.02
Inositol polyphosphate biosynthetic process
	Ipk1	-	Inositol 1,3,4,5,6-pentakisphosphate 2-kinase; nuclear protein required for synthesis of 1,2,3,4,5,6-hexakisphosphate (phytate)	-7.90*	-10.21*	-4.34*	-9.93*	ND
Protein sorting
	Vps15	Vps15	ScVps15 is a Ser/Thr protein kinase involved in vacuolar protein sorting.	-9.00*	-10.55*	-11.04*	-	ND
tRNA modification
	Bud32	Bud32	ScBud32 is component of the EKC/KEOPS complex required for t6A tRNA modification.	-3.38*	-15.65*	-7.08*	-14.06*	ND
Unknown functions
	Irk2	-	Infectivity-related kinase 2	-6.40*	-3.05*	-5.54*	-13.83*	0.48*
	Irk5	-	Infectivity-related kinase 5	-3.61*	-7.76*	-7.32*	0.68	0.35*
TF
Nutrient sensing
	Nrg1	Nrg1	ScNrg1 is involved in glucose repression; filamentous growth and alkaline pH response.	-6.73*	-8.56*	-4.01*	-9.26*	ND
Fatty acid and spingolipid biosynthesis
	Sre1	-	Sterol regulatory element-binding protein; melanin and virulence in C. neoformans	-4.64*	-10.23*	-12.70*	-17.10*	0.07*
	Hob1	-	Homeobox domain containing	-5.34*	-9.36*	-4.91*	-7.64*	0.38*
Virulence factor regulation
	Gat201	-	GATA-family zinc finger DNA-binding transcription regulator; related to capsule and melanin production, capsule-independent antiphagocytic function and virulence in C. neoformans	-11.13*	-5.67*	-5.13*	-12.52*	1.26
Unfolded protein response
	Bzp1 (Hxl1)	-	Downstream TF of Ire1 in unfolded protein response; essential for virulence of C. neoformans	-6.82*	-7.44*	-11.09*	-2.8	ND
Unknown functions
	Fzc1	-	TF which has a fungal Zn(2)-Cys(6) binuclear cluster domain	-5.37*	-	-8.09*	-0.51	0.28*
	Fzc9	-	TF which has a fungal Zn(2)-Cys(6) binuclear cluster domain	-3.86*	-6.42*	-9.06*	-1.09	0.14*
	Fzc31	-	TF which has a fungal Zn(2)-Cys(6) binuclear cluster domain	-4.33*	-11.23*	-7.02*	-4.53	1.16
	Pdr802	-	TF which has a fungal Zn(2)-Cys(6) binuclear cluster domain	-7.21*	-19.38*	-11.84*	-19.14*	0.23*
ND indicates not-determined due to the growth defects in deletion mutants at human body temperature.
IV indicates intravenous injection.
ICV indicates intracerebroventricular injection.
Asterisk indicates P<0.05 of STM study in Supplementary Figure 1-2 and Figure 4, and BBB transmigration assay in Figure 3.
