# Supplementary material for: Fungal kinases and transcription factors regulating brain infection in Cryptococcus neoformans
Source: Nat Commun. 2020 Mar 23;11:1521. doi: 10.1038/s41467-020-15329-2 (PMC7090016; doi:10.1038/s41467-020-15329-2)
Supplement: Supplementary file 7 — Supplementary Data 4 [file 41467_2020_15329_MOESM7_ESM.xlsx]

## Sheet: Sheet1
Supplementary Data 4. Strains used in this study
Strain	Genotype	Parent	References	Corresponding Figures
H99	MATα		3	Fig. 1, 2, 3, 5, and 6; Supplementary Figure 1-8 and 10
YSB3741	MATα ste50Δ::NAT-STM#234	H99	1	Fig. 1b, 4b, 4d; Supplementary Figure 1a-e, 2a-e
YSB2344	MATα ste50Δ::NAT-STM#282	H99	2	Fig. 1c, 4c, 4e; Supplementary Figure 1f-I, 2f-i
YSB3827	MATα hxl1Δ::NAT-STM#292	H99	1	Supplementary Figure 1a-e
YSB2492	MATα ire1Δ::NAT-STM#169	H99	2	Supplementary Figure 1f-l, 2f-i
XL280	MATα		4	Fig. 6; Supplementary Figure 6a, 6b
R265	MATα		5	Fig. 6; Supplementary Figure 6c, 6d
BY4742	Saccharomyces cerevisiae MATα		6	Fig. 3, 6
YSB5492	MATα mpr1Δ::NAT-STM#116	H99	This study	Fig. 3, 6; Supplementary Figure 5
YSB4211	MATα adk1Δ::NAT-STM#43	H99	1	Fig. 1; Supplementary Figure 1e and 2e (top panel)
YSB4212	MATα adk1Δ::NAT-STM#43	H99	1	Fig. 1; Supplementary Figure 1e and 2e (bottom panel)
YSB1503	MATα arg2Δ::NAT-STM#125	H99	1	Fig. 1; Supplementary Figure 1a and 2a (top panel)
YSB1504	MATα arg2Δ::NAT-STM#125	H99	1	Fig. 1; Supplementary Figure 1a and 2a (bottom panel)
YSB2408	MATα arg5,6Δ::NAT-STM#220	H99	1	Fig. 1,4; Supplementary Figure 1c and 2c (top panel)
YSB2409	MATα arg5,6Δ::NAT-STM#220	H99	1	Fig. 1; Supplementary Figure 1c and 2c (bottom panel)
YSB1725	MATα ark1Δ::NAT-STM#43	H99	1	Fig. 1; Supplementary Figure 1d and 2d (top panel)
YSB1726	MATα ark1Δ::NAT-STM#43	H99	1	Fig. 1; Supplementary Figure 1d and 2d (bottom panel)
YSB1935	MATα atg1Δ::NAT-STM#288	H99	1	Fig. 1; Supplementary Figure 1d and 2d (top panel)
YSB1936	MATα atg1Δ::NAT-STM#288	H99	1	Fig. 1; Supplementary Figure 1d and 2d (bottom panel)
YSB273	MATα bck1Δ::NAT-STM#43	H99	1	Fig. 1,4; Supplementary Figure 1c and 2c (top panel)
YSB274	MATα bck1Δ::NAT-STM#43	H99	1	Fig. 1; Supplementary Figure 1c and 2c (bottom panel)
YSB3398	MATα bub1Δ::NAT-STM#201	H99	1	Fig. 1; Supplementary Figure 1d (top/bottom panel)
YSB4190	MATα bub1Δ::NAT-STM#201	H99	1	Fig. 1; Supplementary Figure 1e and 2d (top panel)
YSB4191	MATα bub1Δ::NAT-STM#201	H99	1	Fig. 1; Supplementary Figure 1e and 2d (bottom panel)
YSB4336	MATα bud16Δ::NAT-STM#232	H99	1	Fig. 1; Supplementary Figure 1e and 2e (top panel)
YSB4337	MATα bud16Δ::NAT-STM#232	H99	1	Fig. 1; Supplementary Figure 1e and 2e (bottom panel)
YSB1968	MATα bud32Δ::NAT-STM#295	H99	1	Fig. 1,4; Supplementary Figure 1a and 2e (top panel)
YSB1969	MATα bud32Δ::NAT-STM#295	H99	1	Fig. 1; Supplementary Figure 1a and 2e (bottom panel)
YSB2941	MATα cbk1Δ::NAT-STM#232	H99	1	Fig. 1; Supplementary Figure 1a and 2c (top panel)
YSB2942	MATα cbk1Δ::NAT-STM#232	H99	1	Fig. 1; Supplementary Figure 1a and 2c (bottom panel)
YSB2370	MATα cdc2801Δ::NAT-STM#191	H99	1	Fig. 1; Supplementary Figure 1b and 2b (top panel)
YSB3699	MATα cdc2801Δ::NAT-STM#191	H99	1	Fig. 1; Supplementary Figure 1b and 2b (bottom panel)
YSB2911	MATα cdc7Δ::NAT-STM#213	H99	1	Fig. 1; Supplementary Figure 1d and 2d (top panel)
YSB2912	MATα cdc7Δ::NAT-STM#213	H99	1	Fig. 1; Supplementary Figure 1d and 2d (bottom panel)
YSB1825	MATα chk1Δ::NAT-STM#205	H99	1	Fig. 1; Supplementary Figure 1a and 2a (top panel)
YSB1828	MATα chk1Δ::NAT-STM#205	H99	1	Fig. 1; Supplementary Figure 1a and 2a (bottom panel)
YSB3051	MATα cka1Δ::NAT-STM#6	H99	1	Fig. 1; Supplementary Figure 1d and 2e (top panel)
YSB3052	MATα cka1Δ::NAT-STM#6	H99	1	Fig. 1,4; Supplementary Figure 1d and 2e (bottom panel)
YSB1804	MATα cki1Δ::NAT-STM#218	H99	1	Fig. 1; Supplementary Figure 1a and 2a (top panel)
YSB1805	MATα cki1Δ::NAT-STM#218	H99	1	Fig. 1; Supplementary Figure 1a and 2a (bottom panel)
YSB1245	MATα cky1Δ::NAT-STM#282	H99	1	Fig. 1; Supplementary Figure 1b and 2b (top panel)
YSB1246	MATα cky1Δ::NAT-STM#282	H99	1	Fig. 1; Supplementary Figure 1b and 2b (bottom panel)
YSB1883	MATα cmk1Δ::NAT-STM#227	H99	1	Fig. 1; Supplementary Figure 1b and 2b (top panel)
YSB1901	MATα cmk1Δ::NAT-STM#227	H99	1	Fig. 1; Supplementary Figure 1b and 2b (bottom panel)
YSB4256	MATα cmk2Δ::NAT-STM#220	H99	1	Fig. 1; Supplementary Figure 1e and 2e (top panel)
YSB4257	MATα cmk2Δ::NAT-STM#220	H99	1	Fig. 1; Supplementary Figure 1e and 2e (bottom panel)
YSB127	MATα cpk1Δ::NAT-STM#184	H99	1	Fig. 1; Supplementary Figure 1c and 2c (top panel)
YSB128	MATα cpk1Δ::NAT-STM#184	H99	1	Fig. 1; Supplementary Figure 1c and 2c (bottom panel)
YSB373	MATα cpk2Δ::NAT-STM#122	H99	1	Fig. 1; Supplementary Figure 1c and 2c (top panel)
YSB374	MATα cpk2Δ::NAT-STM#122	H99	1	Fig. 1; Supplementary Figure 1c and 2c (bottom panel)
YSB1940	MATα dak102Δ::NAT-STM#295	H99	1	Fig. 1; Supplementary Figure 1b and 2b (top panel)
YSB1941	MATα dak102Δ::NAT-STM#295	H99	1	Fig. 1; Supplementary Figure 1b and 2b (bottom panel)
YSB2487	MATα dak202aΔ::NAT-STM#119	H99	1	Fig. 1; Supplementary Figure 1b and 2b (top panel)
YSB2489	MATα dak202aΔ::NAT-STM#119	H99	1	Fig. 1; Supplementary Figure 1b and 2b (bottom panel)
YSB4252	MATα env7Δ::NAT-STM#227	H99	1	Fig. 1; Supplementary Figure 1e and 2e (top panel)
YSB4253	MATα env7Δ::NAT-STM#227	H99	1	Fig. 1; Supplementary Figure 1e and 2e (bottom panel)
YSB3172	MATα fab1Δ::NAT-STM#169	H99	1	Fig. 1; Supplementary Figure 1c (top/bottom panel), 2c and 1e (top panel)
YSB4281	MATα fab1Δ::NAT-STM#169	H99	1	Fig. 1; Supplementary Figure 1e and 2c (bottom panel)
YSB3669	MATα fbp26Δ::NAT-STM#146	H99	1	Fig. 1,4; Supplementary Figure 1c
YSB4341	MATα fbp26Δ::NAT-STM#146	H99	1	Fig. 1,4; Supplementary Figure 1e and 2c (top panel)
YSB4342	MATα fbp26Δ::NAT-STM#146	H99	1	Fig. 1; Supplementary Figure 1e and 2c (bottom panel)
YSB2948	MATα fpk1Δ::NAT-STM#211	H99	1	Fig. 1; Supplementary Figure 1a and 2a (top panel)
YSB2949	MATα fpk1Δ::NAT-STM#211	H99	1	Fig. 1; Supplementary Figure 1a and 2a (bottom panel)
YSB4228	MATα frk101Δ::NAT-STM#282	H99	1	Fig. 1; Supplementary Figure 1e and 2e (top panel)
YSB4230	MATα frk101Δ::NAT-STM#282	H99	1	Fig. 1; Supplementary Figure 1e and 2e (bottom panel)
YSB4324	MATα frk102Δ::NAT-STM#231	H99	1	Fig. 1; Supplementary Figure 1e and 2e (top panel)
YSB4325	MATα frk102Δ::NAT-STM#231	H99	1	Fig. 1; Supplementary Figure 1e and 2e (bottom panel)
YSB2829	MATα gal1Δ::NAT-STM#224	H99	1	Fig. 1; Supplementary Figure 1a and 2a (top panel)
YSB2830	MATα gal1Δ::NAT-STM#224	H99	1	Fig. 1; Supplementary Figure 1a and 2a (bottom panel)
YSB2852	MATα gal302Δ::NAT-STM#218	H99	1	Fig. 1; Supplementary Figure 1c and 2c (top panel)
YSB2853	MATα gal302Δ::NAT-STM#218	H99	1	Fig. 1; Supplementary Figure 1c and 2c (bottom panel)
YSB2038	MATα gsk3Δ::NAT-STM#123	H99	1	Fig. 1; Supplementary Figure 1b and 2b (top panel)
YSB2039	MATα gsk3Δ::NAT-STM#123	H99	1	Fig. 1; Supplementary Figure 1b and 2b (bottom panel)
YSB1241	MATα gut1Δ::NAT-STM#242	H99	1	Fig. 1; Supplementary Figure 1a and 2a (top panel)
YSB2761	MATα gut1Δ::NAT-STM#242	H99	1	Fig. 1; Supplementary Figure 1a and 2a (bottom panel)
YSB1438	MATα hrk1/mph1Δ::NAT-STM#210	H99	1	Fig. 1; Supplementary Figure 1a and 2a (top panel)
YSB1439	MATα hrk1/mph1Δ::NAT-STM#210	H99	1	Fig. 1; Supplementary Figure 1a and 2a (bottom panel)
YSB270	MATα hrk1Δ::NAT-STM#58	H99	1	Fig. 1; Supplementary Figure 1c and 2c (top panel)
YSB271	MATα hrk1Δ::NAT-STM#58	H99	1	Fig. 1; Supplementary Figure 1c and 2c (bottom panel)
YSB2053	MATα hrr2502Δ::NAT-STM#125	H99	1	Fig. 1; Supplementary Figure 1c and 2c
YSB4174	MATα hrr2502Δ::NAT-STM#125	H99	1	Fig. 1; Supplementary Figure 1e and 2c (top panel)
YSB4176	MATα hrr2502Δ::NAT-STM#125	H99	1	Fig. 1; Supplementary Figure 1e and 2c (bottom panel)
YSB1514	MATα igi1Δ::NAT-STM#230	H99	1	Fig. 1; Supplementary Figure 1a and 2a (top panel)
YSB1515	MATα igi1Δ::NAT-STM#230	H99	1	Fig. 1; Supplementary Figure 1a and 2a (bottom panel)
YSB1310	MATα iks1Δ::NAT-STM#116	H99	1	Fig. 1; Supplementary Figure 1b and 2b (top panel)
YSB2119	MATα iks1Δ::NAT-STM#116	H99	1	Fig. 1; Supplementary Figure 1b and 2b (bottom panel)
YSB2157	MATα ipk1Δ::NAT-STM#184	H99	1	Fig. 1,4; Supplementary Figure 1a and 2a (top panel)
YSB2158	MATα ipk1Δ::NAT-STM#184	H99	1	Fig. 1; Supplementary Figure 1a and 2a (bottom panel)
YSB552	MATα ire1Δ::NAT-STM#224	H99	1	Fig. 1,4; Supplementary Figure 1b and 2b (top panel)
YSB554	MATα ire1Δ::NAT-STM#224	H99	1	Fig. 1; Supplementary Figure 1b and 2b (bottom panel)
YSB1950	MATα irk1Δ::NAT-STM#5	H99	1	Fig. 1; Supplementary Figure 1c and 2c (top panel)
YSB1951	MATα irk1Δ::NAT-STM#5	H99	1	Fig. 1; Supplementary Figure 1c and 2c (bottom panel)
YSB1486	MATα irk3Δ::NAT-STM#273	H99	1	Fig. 1; Supplementary Figure 1b and 2b (top panel)
YSB1487	MATα irk3Δ::NAT-STM#273	H99	1	Fig. 1; Supplementary Figure 1b and 2b (bottom panel)
YSB2806	MATα irk4Δ::NAT-STM#211	H99	1	Fig. 1; Supplementary Figure 1d and 2d (top panel)
YSB2808	MATα irk4Δ::NAT-STM#211	H99	1	Fig. 1; Supplementary Figure 1d and 2d (bottom panel)
YSB3830	MATα irk6Δ::NAT-STM#5	H99	1	Fig. 1; Supplementary Figure 1b and 2b (top panel)
YSB3831	MATα irk6Δ::NAT-STM#5	H99	1	Fig. 1; Supplementary Figure 1b and 2b (bottom panel)
YSB2136	MATα irk7Δ::NAT-STM#208	H99	1	Fig. 1; Supplementary Figure 1b and 2b (top panel)
YSB2137	MATα irk7Δ::NAT-STM#208	H99	1	Fig. 1; Supplementary Figure 1b and 2b (bottom panel)
YSB3211	MATα kic102Δ::NAT-STM#201	H99	1	Fig. 1; Supplementary Figure 1b and 2b (top panel)
YSB3212	MATα kic102Δ::NAT-STM#201	H99	1	Fig. 1; Supplementary Figure 1b and 2b (bottom panel)
YSB2915	MATα kic1Δ::NAT-STM#201	H99	1	Fig. 1,4; Supplementary Figure 1a and 2a (top panel)
YSB2916	MATα kic1Δ::NAT-STM#201	H99	1	Fig. 1; Supplementary Figure 1a and 2a (bottom panel)
YSB2955	MATα kin4Δ::NAT-STM#225	H99	1	Fig. 1; Supplementary Figure 1e and 2e (top panel)
YSB4156	MATα kin4Δ::NAT-STM#225	H99	1	Fig. 1; Supplementary Figure 1e and 2e (bottom panel)
YSB1807	MATα ksp1Δ::NAT-STM#159	H99	1	Fig. 1; Supplementary Figure 1b and 2b (top panel)
YSB1808	MATα ksp1Δ::NAT-STM#159	H99	1	Fig. 1; Supplementary Figure 1b and 2b (bottom panel)
YSB3789	MATα lcb5Δ::NAT-STM#213	H99	1	Fig. 1; Supplementary Figure 1b and 2b (top panel)
YSB3790	MATα lcb5Δ::NAT-STM#213	H99	1	Fig. 1; Supplementary Figure 1b and 2b (bottom panel)
YSB3240	MATα mak3202Δ::NAT-STM#169	H99	1	Fig. 1; Supplementary Figure 1d and 2d (top panel)
YSB3241	MATα mak3202Δ::NAT-STM#169	H99	1	Fig. 1; Supplementary Figure 1d and 2d (bottom panel)
YSB3063	MATα mec1Δ::NAT-STM#204	H99	1	Fig. 1,4; Supplementary Figure 1d and 2d (top panel)
YSB3611	MATα mec1Δ::NAT-STM#204	H99	1	Fig. 1; Supplementary Figure 1d and 2d (bottom panel)
YSB330	MATα mkk2Δ::NAT-STM#224	H99	1	Fig. 1; Supplementary Figure 1d and 2d (top panel)
YSB331	MATα mkk2Δ::NAT-STM#224	H99	1	Fig. 1; Supplementary Figure 1d and 2d (bottom panel)
YSB3814	MATα mpk1Δ::NAT-STM#240	H99	1	Fig. 1,4; Supplementary Figure 1b and 2b (top panel)
YSB3816	MATα mpk1Δ::NAT-STM#240	H99	1	Fig. 1; Supplementary Figure 1b and 2b (bottom panel)
YSB3236	MATα mpk2Δ::NAT-STM#102	H99	1	Fig. 1; Supplementary Figure 1d and 2d (top panel)
YSB3238	MATα mpk2Δ::NAT-STM#102	H99	1	Fig. 1; Supplementary Figure 1d and 2d (bottom panel)
YSB3632	MATα mps1Δ::NAT-STM#116	H99	1	Fig. 1,4; Supplementary Figure 1d and 2d (top panel)
YSB3633	MATα mps1Δ::NAT-STM#116	H99	1	Fig. 1; Supplementary Figure 1d and 2d (bottom panel)
YSB4288	MATα oxk1Δ::NAT-STM#122	H99	1	Fig. 1; Supplementary Figure 1e and 2e (top panel)
YSB4289	MATα oxk1Δ::NAT-STM#122	H99	1	Fig. 1; Supplementary Figure 1e and 2e (bottom panel)
YSB2809	MATα pan3Δ::NAT-STM#204	H99	1	Fig. 1; Supplementary Figure 1a and 2c (top panel)
YSB2810	MATα pan3Δ::NAT-STM#204	H99	1	Fig. 1; Supplementary Figure 1a and 2c (bottom panel)
YSB4338	MATα pho8501Δ::NAT-STM#273	H99	1	Fig. 1; Supplementary Figure 1e and 2e (top panel)
YSB4339	MATα pho8501Δ::NAT-STM#273	H99	1	Fig. 1; Supplementary Figure 1e and 2e (bottom panel)
YSB3702	MATα pho85Δ::NAT-STM#218	H99	1	Fig. 1; Supplementary Figure 1b and 2b (top panel)
YSB3703	MATα pho85Δ::NAT-STM#218	H99	1	Fig. 1; Supplementary Figure 1b and 2b (bottom panel)
YSB1493	MATα pik1Δ::NAT-STM#227	H99	1	Fig. 1; Supplementary Figure 1d and 2d (top panel)
YSB1494	MATα pik1Δ::NAT-STM#227	H99	1	Fig. 1; Supplementary Figure 1d and 2d (bottom panel)
YSB194	MATα pka2Δ::NAT-STM#205	H99	1	Fig. 1; Supplementary Figure 1b and 2b (top panel)
YSB195	MATα pka2Δ::NAT-STM#205	H99	1	Fig. 1; Supplementary Figure 1b and 2b (bottom panel)
YSB4268	MATα pkh202Δ::NAT-STM#218	H99	1	Fig. 1,4; Supplementary Figure 1e and 2e (top panel)
YSB4309	MATα pkh202Δ::NAT-STM#218	H99	1	Fig. 1; Supplementary Figure 1e and 2e (bottom panel)
YSB558	MATα pkp1Δ::NAT-STM#224	H99	1	Fig. 1; Supplementary Figure 1c and 2c (top panel)
YSB608	MATα pkp1Δ::NAT-STM#224	H99	1	Fig. 1; Supplementary Figure 1c and 2c (bottom panel)
YSB2439	MATα pkp2Δ::NAT-STM#295	H99	1	Fig. 1; Supplementary Figure 1a and 2a (top panel)
YSB2440	MATα pkp2Δ::NAT-STM#295	H99	1	Fig. 1; Supplementary Figure 1a and 2a (bottom panel)
YSB3714	MATα pos5Δ::NAT-STM#58	H99	1	Fig. 1,4; Supplementary Figure 1d and 2d (top panel)
YSB3715	MATα pos5Δ::NAT-STM#58	H99	1	Fig. 1; Supplementary Figure 1d and 2d (bottom panel)
YSB4269	MATα pro1Δ::NAT-STM#5	H99	1	Fig. 1,4; Supplementary Figure 1e and 2e (top panel)
YSB4270	MATα pro1Δ::NAT-STM#5	H99	1	Fig. 1; Supplementary Figure 1e and 2e (bottom panel)
YSB1989	MATα psk201Δ::NAT-STM#191	H99	1	Fig. 1; Supplementary Figure 1a and 2a (top panel)
YSB1990	MATα psk201Δ::NAT-STM#191	H99	1	Fig. 1; Supplementary Figure 1a and 2a (bottom panel)
YSB2443	MATα psk202Δ::NAT-STM#208	H99	1	Fig. 1; Supplementary Figure 1c and 2c (top panel)
YSB2444	MATα psk202Δ::NAT-STM#208	H99	1	Fig. 1; Supplementary Figure 1c and 2c (bottom panel)
YSB3785	MATα rad53Δ::NAT-STM#184	H99	1	Fig. 1; Supplementary Figure 1b and 2b (top panel)
YSB3786	MATα rad53Δ::NAT-STM#184	H99	1	Fig. 1; Supplementary Figure 1b and 2b (bottom panel)
YSB1510	MATα rbk1Δ::NAT-STM#219	H99	1	Fig. 1; Supplementary Figure 1b and 2b (top panel)
YSB1511	MATα rbk1Δ::NAT-STM#219	H99	1	Fig. 1; Supplementary Figure 1b and 2b (bottom panel)
YSB1579	MATα rik1Δ::NAT-STM#150	H99	1	Fig. 1; Supplementary Figure 1b and 2b (top panel)
YSB1580	MATα rik1Δ::NAT-STM#150	H99	1	Fig. 1; Supplementary Figure 1b and 2b (bottom panel)
YSB1216	MATα rim15Δ::NAT-STM#191	H99	1	Fig. 1; Supplementary Figure 1d and 2d (top panel)
YSB1217	MATα rim15Δ::NAT-STM#191	H99	1	Fig. 1; Supplementary Figure 1d and 2d (bottom panel)
YSB3612	MATα sat4Δ::NAT-STM#212	H99	1	Fig. 1; Supplementary Figure 1d (top/bottom panel)
YSB4347	MATα sat4Δ::NAT-STM#212	H99	1	Fig. 1; Supplementary Figure 1e and 2d (top panel)
YSB4348	MATα sat4Δ::NAT-STM#212	H99	1	Fig. 1; Supplementary Figure 1e and 2d (bottom panel)
YSB2793	MATα scy1Δ::NAT-STM#150	H99	1	Fig. 1; Supplementary Figure 1a and 2a (top panel)
YSB2794	MATα scy1Δ::NAT-STM#150	H99	1	Fig. 1; Supplementary Figure 1a and 2a (bottom panel)
YSB1410	MATα sks1Δ::NAT-STM#211	H99	1	Fig. 1; Supplementary Figure 1b and 2b (top panel)
YSB1411	MATα sks1Δ::NAT-STM#211	H99	1	Fig. 1; Supplementary Figure 1b and 2b (bottom panel)
YSB1575	MATα snf101Δ::NAT-STM#146	H99	1	Fig. 1; Supplementary Figure 1b and 2b (top panel)
YSB1576	MATα snf101Δ::NAT-STM#146	H99	1	Fig. 1; Supplementary Figure 1b and 2b (bottom panel)
YSB4321	MATα snf102Δ::NAT-STM#116	H99	1	Fig. 1; Supplementary Figure 1e and 2e (top panel)
YSB4323	MATα snf102Δ::NAT-STM#116	H99	1	Fig. 1; Supplementary Figure 1e and 2e (bottom panel)
YSB3229	MATα sps1Δ::NAT-STM#288	H99	1	Fig. 1; Supplementary Figure 1b and 2b (top panel)
YSB3325	MATα sps1Δ::NAT-STM#288	H99	1	Fig. 1; Supplementary Figure 1b and 2b (bottom panel)
YSB3038	MATα ssn3Δ::NAT-STM#219	H99	1	Fig. 1; Supplementary Figure 1c and 2c (top panel)
YSB3039	MATα ssn3Δ::NAT-STM#219	H99	1	Fig. 1; Supplementary Figure 1c and 2c (bottom panel)
YSB313	MATα ste11Δ::NAT-STM#242	H99	1	Fig. 1; Supplementary Figure 1d and 2d (top panel)
YSB314	MATα ste11Δ::NAT-STM#242	H99	1	Fig. 1; Supplementary Figure 1d and 2d (bottom panel)
YSB342	MATα ste7Δ::NAT-STM#225	H99	1	Fig. 1; Supplementary Figure 1b and 2b (top panel)
YSB343	MATα ste7Δ::NAT-STM#225	H99	1	Fig. 1; Supplementary Figure 1b and 2b (bottom panel)
YSB1564	MATα swe102Δ::NAT-STM#169	H99	1	Fig. 1,4; Supplementary Figure 1a and 2a (top panel)
YSB1565	MATα swe102Δ::NAT-STM#169	H99	1	Fig. 1; Supplementary Figure 1a and 2a (bottom panel)
YSB278	MATα tco1Δ::NAT-STM#102	H99	1	Fig. 1; Supplementary Figure 1c and 2c (top panel)
YSB279	MATα tco1Δ::NAT-STM#102	H99	1	Fig. 1; Supplementary Figure 1c and 2c (bottom panel)
YSB281	MATα tco2Δ::NAT-STM#116	H99	1	Fig. 1; Supplementary Figure 1c and 2c (top panel)
YSB282	MATα tco2Δ::NAT-STM#116	H99	1	Fig. 1; Supplementary Figure 1c and 2c (bottom panel)
YSB284	MATα tco3Δ::NAT-STM#119	H99	1	Fig. 1; Supplementary Figure 1c and 2c (top panel)
YSB285	MATα tco3Δ::NAT-STM#119	H99	1	Fig. 1; Supplementary Figure 1c and 2c (bottom panel)
YSB417	MATα tco4Δ::NAT-STM#123	H99	1	Fig. 1; Supplementary Figure 1c and 2c (top panel)
YSB418	MATα tco4Δ::NAT-STM#123	H99	1	Fig. 1; Supplementary Figure 1c and 2c (bottom panel)
YSB286	MATα tco5Δ::NAT-STM#125	H99	1	Fig. 1; Supplementary Figure 1b and 2b (top panel)
YSB287	MATα tco5Δ::NAT-STM#125	H99	1	Fig. 1; Supplementary Figure 1b and 2b (bottom panel)
YSB2469	MATα tco6Δ::NAT-STM#58	H99	1	Fig. 1; Supplementary Figure 1b and 2b (top panel)
YSB2554	MATα tco6Δ::NAT-STM#58	H99	1	Fig. 1; Supplementary Figure 1b and 2b (bottom panel)
YSB348	MATα tco7Δ::NAT-STM#209	H99	1	Fig. 1; Supplementary Figure 1c (top/bottom panel)
YSB4186	MATα tco7Δ::NAT-STM#208	H99	1	Fig. 1; Supplementary Figure 1e and 2d (top panel)
YSB4187	MATα tco7Δ::NAT-STM#208	H99	1	Fig. 1; Supplementary Figure 1e and 2d (bottom panel)
YSB2663	MATα tda10Δ::NAT-STM#102	H99	1	Fig. 1; Supplementary Figure 1b and 2b (top panel)
YSB3223	MATα tda10Δ::NAT-STM#102	H99	1	Fig. 1; Supplementary Figure 1b and 2b (bottom panel)
YSB3844	MATα tel1Δ::NAT-STM#225	H99	1	Fig. 1; Supplementary Figure 1d and 2d (top panel)
YSB3845	MATα tel1Δ::NAT-STM#225	H99	1	Fig. 1; Supplementary Figure 1d and 2d (bottom panel)
YSB3219	MATα thi20Δ::NAT-STM#231	H99	1	Fig. 1; Supplementary Figure 1b and 2b (top panel)
YSB3220	MATα thi20Δ::NAT-STM#231	H99	1	Fig. 1; Supplementary Figure 1b and 2b (bottom panel)
YSB1468	MATα thi6Δ::NAT-STM#290	H99	1	Fig. 1; Supplementary Figure 1b and 2b (top panel)
YSB1469	MATα thi6Δ::NAT-STM#290	H99	1	Fig. 1; Supplementary Figure 1b and 2b (bottom panel)
YSB2443	MATα tpk202aΔ::NAT-STM#208	H99	1	Fig. 1; Supplementary Figure 1a and 2a (top panel)
YSB2444	MATα tpk202aΔ::NAT-STM#208	H99	1	Fig. 1; Supplementary Figure 1a and 2a (bottom panel)
YSB2892	MATα utr1Δ::NAT-STM#5	H99	1	Fig. 1,4; Supplementary Figure 1a and 2a (top panel)
YSB2893	MATα utr1Δ::NAT-STM#5	H99	1	Fig. 1; Supplementary Figure 1a and 2a (bottom panel)
YSB1500	MATα vps15Δ::NAT-STM#123	H99	1	Fig. 1; Supplementary Figure 1d and 2d (top panel)
YSB1501	MATα vps15Δ::NAT-STM#123	H99	1	Fig. 1; Supplementary Figure 1d and 2d (bottom panel)
YSB2851	MATα xks1Δ::NAT-STM#125	H99	1	Fig. 1; Supplementary Figure 1d (top/bottom panel)
YSB4180	MATα xks1Δ::NAT-STM#123	H99	1	Fig. 1; Supplementary Figure 1e and 2e (top panel)
YSB4181	MATα xks1Δ::NAT-STM#123	H99	1	Fig. 1; Supplementary Figure 1e and 2e (bottom panel)
YSB3736	MATα yak103Δ::NAT-STM#231	H99	1	Fig. 1; Supplementary Figure 1d and 2d (top panel)
YSB3737	MATα yak103Δ::NAT-STM#231	H99	1	Fig. 1; Supplementary Figure 1d and 2d (bottom panel)
YSB4275	MATα yck2Δ::NAT-STM#58	H99	1	Fig. 1,4; Supplementary Figure 1d and 2d (top panel)
YSB4278	MATα yck2Δ::NAT-STM#58	H99	1	Fig. 1; Supplementary Figure 1d and 2d (bottom panel)
YSB4332	MATα yef1Δ::NAT-STM#224	H99	1	Fig. 1; Supplementary Figure 1e and 2e (top panel)
YSB4333	MATα yef1Δ::NAT-STM#224	H99	1	Fig. 1; Supplementary Figure 1e and 2e (bottom panel)
YSB4294	MATα yfh7Δ::NAT-STM#295	H99	1	Fig. 1; Supplementary Figure 1e and 2e (top panel)
YSB4295	MATα yfh7Δ::NAT-STM#295	H99	1	Fig. 1; Supplementary Figure 1e and 2e (bottom panel)
YSB3926	MATα ykl1Δ::NAT-STM#122	H99	1	Fig. 1; Supplementary Figure 1d and 2d (top panel)
YSB3927	MATα ykl1Δ::NAT-STM#122	H99	1	Fig. 1; Supplementary Figure 1d and 2d (bottom panel)
YSB1885	MATα ypk101Δ::NAT-STM#242	H99	1	Fig. 1; Supplementary Figure 1b and 2b (top panel)
YSB1886	MATα ypk101Δ::NAT-STM#242	H99	1	Fig. 1; Supplementary Figure 1b and 2b (bottom panel)
YSB1736	MATα ypk1Δ::NAT-STM#58	H99	1	Fig. 1; Supplementary Figure 1a and 2a (top panel)
YSB1737	MATα ypk1Δ::NAT-STM#58	H99	1	Fig. 1; Supplementary Figure 1a and 2a (bottom panel)
YSB4327	MATα cex1Δ::NAT-STM#219	H99	1	Fig. 1, 3, 4; Supplementary Figure 1e and 2e (top panel)
YSB4328	MATα cex1Δ::NAT-STM#219	H99	1	Fig. 1; Supplementary Figure 1e and 2e (bottom panel)
YSB1571	MATα alk1Δ::NAT-STM#122	H99	1	Fig. 1,3,4; Supplementary Figure 1a and 2a (top panel)
YSB1573	MATα alk1Δ::NAT-STM#122	H99	1	Fig. 1; Supplementary Figure 1a and 2a (bottom panel)
YSB123	MATα pbs2Δ::NAT-STM#213	H99	1	Fig. 1,3,4; Supplementary Figure 1c and 2c (top panel)
YSB124	MATα pbs2Δ::NAT-STM#213	H99	1	Fig. 1; Supplementary Figure 1c and 2c (bottom panel)
YSB2826	MATα yfh701Δ::NAT-STM#220	H99	1	Fig. 1,3,4; Supplementary Figure 1a and 2a (top panel)
YSB3716	MATα yfh701Δ::NAT-STM#220	H99	1	Fig. 1; Supplementary Figure 1a and 2a (bottom panel)
YSB1234	MATα pkh201Δ::NAT-STM#219	H99	1	Fig. 1,3,4; Supplementary Figure 1a and 2a (top panel)
YSB1235	MATα pkh201Δ::NAT-STM#219	H99	1	Fig. 1; Supplementary Figure 1a and 2a (bottom panel)
YSB2072	MATα abc1Δ::NAT-STM#119	H99	1	Fig. 1,3,4; Supplementary Figure 1a and 2a (top panel)
YSB2797	MATα abc1Δ::NAT-STM#119	H99	1	Fig. 1; Supplementary Figure 1a and 2a (bottom panel)
YSB3056	MATα trm7Δ::NAT-STM#102	H99	1	Fig. 1,3,4; Supplementary Figure 1a and 2a (top panel)
YSB3057	MATα trm7Δ::NAT-STM#102	H99	1	Fig. 1; Supplementary Figure 1a and 2a (bottom panel)
YSB3153	MATα tlk1Δ::NAT-STM#116	H99	1	Fig. 1,3,4; Supplementary Figure 1a and 2a (top panel)
YSB3188	MATα tlk1Δ::NAT-STM#116	H99	1	Fig. 1; Supplementary Figure 1a and 2a (bottom panel)
YSB3824	MATα mak3201Δ::NAT-STM#159	H99	1	Fig. 1,3,4; Supplementary Figure 1a and 2a (top panel)
YSB3825	MATα mak3201Δ::NAT-STM#159	H99	1	Fig. 1; Supplementary Figure 1a and 2a (bottom panel)
YSB1709	MATα crk1Δ::NAT-STM#43	H99	1	Fig. 1,3,4; Supplementary Figure 1a and 2a (top panel)
YSB1710	MATα crk1Δ::NAT-STM#43	H99	1	Fig. 1; Supplementary Figure 1a and 2a (bottom panel)
YSB3329	MATα met3Δ::NAT-STM#205	H99	1	Fig. 1,3,4; Supplementary Figure 1d and 2d (top panel)
YSB3330	MATα met3Δ::NAT-STM#205	H99	1	Fig. 1; Supplementary Figure 1d and 2d (bottom panel)
YSB1800	MATα hsl101Δ::NAT-STM#146	H99	1	Fig. 1,3,4; Supplementary Figure 1a and 2a (top panel)
YSB1801	MATα hsl101Δ::NAT-STM#146	H99	1	Fig. 1; Supplementary Figure 1a and 2a (bottom panel)
YSB2372	MATα snf1Δ::NAT-STM#204	H99	1	Fig. 1,3,4; Supplementary Figure 1b and 2b (top panel)
YSB2373	MATα snf1Δ::NAT-STM#204	H99	1	Fig. 1; Supplementary Figure 1b and 2b (bottom panel)
YSB619	MATα sch9Δ::NAT-STM#169	H99	1	Fig. 1,3,4; Supplementary Figure 1b and 2b (top panel)
YSB620	MATα sch9Δ::NAT-STM#169	H99	1	Fig. 1; Supplementary Figure 1b and 2b (bottom panel)
YSB2952	MATα irk5Δ::NAT-STM#213	H99	1	Fig. 1,3,4; Supplementary Figure 1a and 2a (top panel)
YSB2953	MATα irk5Δ::NAT-STM#213	H99	1	Fig. 1; Supplementary Figure 1a and 2a (bottom panel)
YSB2216	MATα vrk1Δ::NAT-STM#123	H99	1	Fig. 1,3,4; Supplementary Figure 1a and 2a (top panel)
YSB2217	MATα vrk1Δ::NAT-STM#123	H99	1	Fig. 1; Supplementary Figure 1a and 2a (bottom panel)
YSB2415	MATα gal83Δ::NAT-STM#288	H99	1	Fig. 1,3,4; Supplementary Figure 1a and 2a (top panel)
YSB2416	MATα gal83Δ::NAT-STM#288	H99	1	Fig. 1; Supplementary Figure 1a and 2a (bottom panel)
YSB1266	MATα urk1Δ::NAT-STM#43	H99	1	Fig. 1,3,4; Supplementary Figure 1b and 2b (top panel)
YSB1267	MATα urk1Δ::NAT-STM#43	H99	1	Fig. 1; Supplementary Figure 1b and 2b (bottom panel)
YSB1904	MATα irk2Δ::NAT-STM#232	H99	1	Fig. 1,3,4; Supplementary Figure 1b and 2b (top panel)
YSB1905	MATα irk2Δ::NAT-STM#232	H99	1	Fig. 1; Supplementary Figure 1b and 2b (bottom panel)
YSB2040	MATα yak1Δ::NAT-STM#184	H99	1	Fig. 1,3,4; Supplementary Figure 1d and 2d (top panel)
YSB2096	MATα yak1Δ::NAT-STM#184	H99	1	Fig. 1; Supplementary Figure 1d and 2d (bottom panel)
YSB64	MATα hog1Δ::NAT-STM#177	H99	1,7,8	Fig. 1,3,4; Supplementary Figure 1c and 2c (top panel)
YSB65	MATα hog1Δ::NAT-STM#177	H99	1	Fig. 1; Supplementary Figure 1c and 2c (bottom panel)
YSB264	MATα ssk2Δ::NAT-STM#210	H99	1	Fig. 1,3,4; Supplementary Figure 1c and 2c (top panel)
YSB265	MATα ssk2Δ::NAT-STM#210	H99	1	Fig. 1; Supplementary Figure 1c and 2c (bottom panel)
YSB1912	MATα dak101Δ::NAT-STM#282	H99	1	Fig. 1,3,4; Supplementary Figure 1d and 2d (top panel)
YSB1913	MATα dak101Δ::NAT-STM#282	H99	1	Fig. 1; Supplementary Figure 1d and 2d (bottom panel)
YSB3930	MATα kin1Δ::NAT-STM#6	H99	1	Fig. 1,3,4; Supplementary Figure 1c and 2c (top panel)
YSB3931	MATα kin1Δ::NAT-STM#6	H99	1	Fig. 1; Supplementary Figure 1c and 2c (bottom panel)
YSB188	MATα pka1Δ::NAT-STM#191	H99	1	Fig. 1,3,4; Supplementary Figure 1c and 2c (top panel)
YSB189	MATα pka1Δ::NAT-STM#191	H99	1	Fig. 1; Supplementary Figure 1c and 2c (bottom panel)
YSB1429	MATα apn2Δ::NAT-STM#102	H99	2	Fig. 1; Supplementary Figure 1g and 2g (top panel)
YSB1430	MATα apn2Δ::NAT-STM#102	H99	2	Fig. 1; Supplementary Figure 2g (bottom panel)
YSB714	MATα aro80Δ::NAT-STM#225	H99	2	Fig. 1; Supplementary Figure 1h and 2h (top panel)
YSB715	MATα aro80Δ::NAT-STM#225	H99	2	Fig. 1; Supplementary Figure 2h (bottom panel)
YSB661	MATα aro8001Δ::NAT-STM#225	H99	2	Fig. 1; Supplementary Figure 1f and 2f (top panel)
YSB662	MATα aro8001Δ::NAT-STM#225	H99	2	Fig. 1; Supplementary Figure 2f (bottom panel)
YSB3013	MATα asg1Δ::NAT-STM#6	H99	2	Fig. 1; Supplementary Figure 1h and 2h (top panel)
YSB3014	MATα asg1Δ::NAT-STM#6	H99	2	Fig. 1; Supplementary Figure 2h (bottom panel)
YSB2697	MATα asg101Δ::NAT-STM#150	H99	2	Fig. 1; Supplementary Figure 1g and 2g (top panel)
YSB2698	MATα asg101Δ::NAT-STM#150	H99	2	Fig. 1; Supplementary Figure 2g (bottom panel)
YSB1839	MATα bwc2Δ::NAT-STM#184	H99	2	Fig. 1; Supplementary Figure 1f and 2f (top panel)
YSB1840	MATα bwc2Δ::NAT-STM#184	H99	2	Fig. 1; Supplementary Figure 2f (bottom panel)
YSB723	MATα bzp1(hxl1)Δ::NAT-STM#295	H99	2	Fig. 1,4; Supplementary Figure 1f and 2f (top panel)
YSB724	MATα bzp1(hxl1)Δ::NAT-STM#295	H99	2	Fig. 1; Supplementary Figure 2f (bottom panel)
YSB2702	MATα bzp2Δ::NAT-STM#205	H99	2	Fig. 1,4; Supplementary Figure 1g and 2g (top panel)
YSB2703	MATα bzp2Δ::NAT-STM#205	H99	2	Fig. 1; Supplementary Figure 2g (bottom panel)
YSB1099	MATα bzp3Δ::NAT-STM#146	H99	2	Fig. 1; Supplementary Figure 1h and 2h (top panel)
YSB1100	MATα bzp3Δ::NAT-STM#146	H99	2	Fig. 1; Supplementary Figure 2h (bottom panel)
YSB1894	MATα bzp4Δ::NAT-STM#295	H99	2	Fig. 1; Supplementary Figure 1h and 2h (top panel)
YSB1895	MATα bzp4Δ::NAT-STM#295	H99	2	Fig. 1; Supplementary Figure 2h (bottom panel)
YSB1474	MATα bzp5Δ::NAT-STM#191	H99	2	Fig. 1; Supplementary Figure 1f and 2f (top panel)
YSB1475	MATα bzp5Δ::NAT-STM#191	H99	2	Fig. 1; Supplementary Figure 2f (bottom panel)
YSB706	MATα ccd4Δ::NAT-STM#122	H99	2	Fig. 1; Supplementary Figure 1i and 2i (top panel)
YSB707	MATα ccd4Δ::NAT-STM#122	H99	2	Fig. 1; Supplementary Figure 2i (bottom panel)
YSB847	MATα cep3Δ::NAT-STM#292	H99	2	Fig. 1; Supplementary Figure 1f and 2f (top panel)
YSB848	MATα cep3Δ::NAT-STM#292	H99	2	Fig. 1; Supplementary Figure 2f (bottom panel)
YSB1396	MATα clr1Δ::NAT-STM#242	H99	2	Fig. 1; Supplementary Figure 1f and 2f (top panel)
YSB1397	MATα clr1Δ::NAT-STM#242	H99	2	Fig. 1; Supplementary Figure 2f (bottom panel)
YSB1834	MATα clr3Δ::NAT-STM#102	H99	2	Fig. 1; Supplementary Figure 1h and 2h (top panel)
YSB1836	MATα clr3Δ::NAT-STM#102	H99	2	Fig. 1; Supplementary Figure 2h (bottom panel)
YSB3282	MATα clr4Δ::NAT-STM#242	H99	2	Fig. 1; Supplementary Figure 1i and 2i (top panel)
YSB3283	MATα clr4Δ::NAT-STM#242	H99	2	Fig. 1; Supplementary Figure 2i (bottom panel)
YSB1106	MATα clr6Δ::NAT-STM#231	H99	2	Fig. 1; Supplementary Figure 1g and 2g (top panel)
YSB1107	MATα clr6Δ::NAT-STM#231	H99	2	Fig. 1; Supplementary Figure 2g (bottom panel)
YSB2665	MATα cuf1Δ::NAT-STM#205	H99	2	Fig. 1; Supplementary Figure 1h and 2h (top panel)
YSB2666	MATα cuf1Δ::NAT-STM#205	H99	2	Fig. 1; Supplementary Figure 2h (bottom panel)
YSB3150	MATα ddt1Δ::NAT-STM#102	H99	2	Fig. 1; Supplementary Figure 1i and 2i (top panel)
YSB3151	MATα ddt1Δ::NAT-STM#102	H99	2	Fig. 1; Supplementary Figure 2i (bottom panel)
YSB476	MATα ecm22Δ::NAT-STM#219	H99	2	Fig. 1; Supplementary Figure 1f and 2f (top panel)
YSB478	MATα ecm22Δ::NAT-STM#219	H99	2	Fig. 1; Supplementary Figure 2f (bottom panel)
YSB693	MATα ert1Δ::NAT-STM#225	H99	2	Fig. 1; Supplementary Figure 1i and 2i (top panel)
YSB694	MATα ert1Δ::NAT-STM#225	H99	2	Fig. 1; Supplementary Figure 2i (bottom panel)
YSB813	MATα fap1Δ::NAT-STM#296	H99	2	Fig. 1; Supplementary Figure 1i and 2i (top panel)
YSB817	MATα fap1Δ::NAT-STM#296	H99	2	Fig. 1; Supplementary Figure 2i (bottom panel)
YSB1856	MATα fkh101Δ::NAT-STM#184	H99	2	Fig. 1; Supplementary Figure 1h and 2h (top panel)
YSB1857	MATα fkh101Δ::NAT-STM#184	H99	2	Fig. 1; Supplementary Figure 2h (bottom panel)
YSB1339	MATα fkh2Δ::NAT-STM#219	H99	2	Fig. 1; Supplementary Figure 1g and 2g (top panel)
YSB1340	MATα fkh2Δ::NAT-STM#219	H99	2	Fig. 1; Supplementary Figure 2g (bottom panel)
YSB1050	MATα fzc2Δ::NAT-STM#288	H99	2	Fig. 1; Supplementary Figure 1g and 2g (top panel)
YSB1051	MATα fzc2Δ::NAT-STM#288	H99	2	Fig. 1; Supplementary Figure 2g (bottom panel)
YSB2611	MATα fzc3Δ::NAT-STM#204	H99	2	Fig. 1; Supplementary Figure 1h and 2h (top panel)
YSB2664	MATα fzc3Δ::NAT-STM#204	H99	2	Fig. 1; Supplementary Figure 2h (bottom panel)
YSB2724	MATα fzc4Δ::NAT-STM#166	H99	2	Fig. 1; Supplementary Figure 1i and 2i (top panel)
YSB2725	MATα fzc4Δ::NAT-STM#166	H99	2	Fig. 1; Supplementary Figure 2i (bottom panel)
YSB1400	MATα fzc5Δ::NAT-STM#5	H99	2	Fig. 1; Supplementary Figure 1h and 2h (top panel)
YSB1401	MATα fzc5Δ::NAT-STM#5	H99	2	Fig. 1; Supplementary Figure 2h (bottom panel)
YSB1980	MATα fzc6Δ::NAT-STM#211	H99	2	Fig. 1; Supplementary Figure 1f and 2f (top panel)
YSB1981	MATα fzc6Δ::NAT-STM#211	H99	2	Fig. 1; Supplementary Figure 2f (bottom panel)
YSB2704	MATα fzc7Δ::NAT-STM#119	H99	2	Fig. 1; Supplementary Figure 1h and 2h (top panel)
YSB2705	MATα fzc7Δ::NAT-STM#119	H99	2	Fig. 1; Supplementary Figure 2h (bottom panel)
YSB2112	MATα fzc8Δ::NAT-STM#177	H99	2	Fig. 1; Supplementary Figure 1h and 2h (top panel)
YSB2113	MATα fzc8Δ::NAT-STM#177	H99	2	Fig. 1; Supplementary Figure 2h (bottom panel)
YSB3083	MATα fzc10Δ::NAT-STM#123	H99	2	Fig. 1; Supplementary Figure 1i and 2i (top panel)
YSB3368	MATα fzc10Δ::NAT-STM#123	H99	2	Fig. 1; Supplementary Figure 2i (bottom panel)
YSB845	MATα fzc11Δ::NAT-STM#292	H99	2	Fig. 1; Supplementary Figure 1h and 2h (top panel)
YSB846	MATα fzc11Δ::NAT-STM#292	H99	2	Fig. 1; Supplementary Figure 2h (bottom panel)
YSB467	MATα fzc12Δ::NAT-STM#224	H99	2	Fig. 1; Supplementary Figure 1f and 2f (top panel)
YSB468	MATα fzc12Δ::NAT-STM#224	H99	2	Fig. 1; Supplementary Figure 2f (bottom panel)
YSB2517	MATα fzc13Δ::NAT-STM#191	H99	2	Fig. 1; Supplementary Figure 1h and 2h (top panel)
YSB2518	MATα fzc13Δ::NAT-STM#191	H99	2	Fig. 1; Supplementary Figure 2h (bottom panel)
YSB1846	MATα fzc14Δ::NAT-STM#43	H99	2	Fig. 1; Supplementary Figure 1g and 2g (top panel)
YSB1847	MATα fzc14Δ::NAT-STM#43	H99	2	Fig. 1; Supplementary Figure 2g (bottom panel)
YSB646	MATα fzc15Δ::NAT-STM#122	H99	2	Fig. 1; Supplementary Figure 1g and 2g (top panel)
YSB647	MATα fzc15Δ::NAT-STM#122	H99	2	Fig. 1; Supplementary Figure 2g (bottom panel)
YSB2326	MATα fzc16Δ::NAT-STM#212	H99	2	Fig. 1; Supplementary Figure 1f and 2f (top panel)
YSB2327	MATα fzc16Δ::NAT-STM#212	H99	2	Fig. 1; Supplementary Figure 2f (bottom panel)
YSB2250	MATα fzc17Δ::NAT-STM#240	H99	2	Fig. 1; Supplementary Figure 1g and 2g (top panel)
YSB2251	MATα fzc17Δ::NAT-STM#240	H99	2	Fig. 1; Supplementary Figure 2g (bottom panel)
YSB2320	MATα fzc18Δ::NAT-STM#212	H99	2	Fig. 1; Supplementary Figure 1g and 2g (top panel)
YSB2321	MATα fzc18Δ::NAT-STM#212	H99	2	Fig. 1; Supplementary Figure 2g (bottom panel)
YSB2115	MATα fzc19Δ::NAT-STM#184	H99	2	Fig. 1; Supplementary Figure 1g and 2g (top panel)
YSB2116	MATα fzc19Δ::NAT-STM#184	H99	2	Fig. 1; Supplementary Figure 2g (bottom panel)
YSB3128	MATα fzc20Δ::NAT-STM#191	H99	2	Fig. 1; Supplementary Figure 1i and 2i (top panel)
YSB3129	MATα fzc20Δ::NAT-STM#191	H99	2	Fig. 1; Supplementary Figure 2i (bottom panel)
YSB1252	MATα fzc21Δ::NAT-STM#150	H99	2	Fig. 1; Supplementary Figure 1f and 2f (top panel)
YSB1253	MATα fzc21Δ::NAT-STM#150	H99	2	Fig. 1; Supplementary Figure 2f (bottom panel)
YSB1688	MATα fzc22Δ::NAT-STM#273	H99	2	Fig. 1; Supplementary Figure 1f and 2f (top panel)
YSB2974	MATα fzc22Δ::NAT-STM#273	H99	2	Fig. 1; Supplementary Figure 2f (bottom panel)
YSB3105	MATα fzc23Δ::NAT-STM#201	H99	2	Fig. 1; Supplementary Figure 1i and 2i (top panel)
YSB3106	MATα fzc23Δ::NAT-STM#201	H99	2	Fig. 1; Supplementary Figure 2i (bottom panel)
YSB774	MATα fzc24Δ::NAT-STM#292	H99	2	Fig. 1; Supplementary Figure 1g and 2g (top panel)
YSB775	MATα fzc24Δ::NAT-STM#292	H99	2	Fig. 1; Supplementary Figure 2g (bottom panel)
YSB518	MATα fzc25Δ::NAT-STM#227	H99	2	Fig. 1; Supplementary Figure 1f and 2f (top panel)
YSB1822	MATα fzc25Δ::NAT-STM#227	H99	2	Fig. 1; Supplementary Figure 2f (bottom panel)
YSB3084	MATα fzc26Δ::NAT-STM#146	H99	2	Fig. 1; Supplementary Figure 1i and 2i (top panel)
YSB3085	MATα fzc26Δ::NAT-STM#146	H99	2	Fig. 1; Supplementary Figure 2i (bottom panel)
YSB582	MATα fzc27Δ::NAT-STM#220	H99	2	Fig. 1; Supplementary Figure 1h and 2h (top panel)
YSB583	MATα fzc27Δ::NAT-STM#220	H99	2	Fig. 1; Supplementary Figure 2h (bottom panel)
YSB2337	MATα fzc28Δ::NAT-STM#125	H99	2	Fig. 1; Supplementary Figure 1h and 2h (top panel)
YSB2338	MATα fzc28Δ::NAT-STM#125	H99	2	Fig. 1; Supplementary Figure 2h (bottom panel)
YSB718	MATα fzc29Δ::NAT-STM#225	H99	2	Fig. 1; Supplementary Figure 1g and 2g (top panel)
YSB719	MATα fzc29Δ::NAT-STM#225	H99	2	Fig. 1; Supplementary Figure 2g (bottom panel)
YSB2447	MATα fzc30Δ::NAT-STM#230	H99	2	Fig. 1; Supplementary Figure 1i and 2i (top panel)
YSB2448	MATα fzc30Δ::NAT-STM#230	H99	2	Fig. 1; Supplementary Figure 2i (bottom panel)
YSB2385	MATα fzc32Δ::NAT-STM#234	H99	2	Fig. 1; Supplementary Figure 1h and 2h (top panel)
YSB2526	MATα fzc32Δ::NAT-STM#234	H99	2	Fig. 1; Supplementary Figure 2h (bottom panel)
YSB1074	MATα fzc33Δ::NAT-STM#43	H99	2	Fig. 1; Supplementary Figure 1f and 2f (top panel)
YSB1075	MATα fzc33Δ::NAT-STM#43	H99	2	Fig. 1; Supplementary Figure 2f (bottom panel)
YSB501	MATα fzc34Δ::NAT-STM#231	H99	2	Fig. 1; Supplementary Figure 1h and 2h (top panel)
YSB2979	MATα fzc34Δ::NAT-STM#231	H99	2	Fig. 1; Supplementary Figure 2h (bottom panel)
YSB1341	MATα fzc35Δ::NAT-STM#213	H99	2	Fig. 1; Supplementary Figure 1f and 2f (top panel)
YSB1342	MATα fzc35Δ::NAT-STM#213	H99	2	Fig. 1; Supplementary Figure 2f (bottom panel)
YSB2335	MATα fzc36Δ::NAT-STM#119	H99	2	Fig. 1; Supplementary Figure 1g and 2g (top panel)
YSB2523	MATα fzc36Δ::NAT-STM#119	H99	2	Fig. 1; Supplementary Figure 2g (bottom panel)
YSB1329	MATα fzc37Δ::NAT-STM#210	H99	2	Fig. 1; Supplementary Figure 1f and 2f (top panel)
YSB1330	MATα fzc37Δ::NAT-STM#210	H99	2	Fig. 1; Supplementary Figure 2f (bottom panel)
YSB777	MATα fzc38Δ::NAT-STM#292	H99	2	Fig. 1; Supplementary Figure 1i and 2i (top panel)
YSB1330	MATα fzc38Δ::NAT-STM#292	H99	2	Fig. 1; Supplementary Figure 2i (bottom panel)
YSB1820	MATα fzc39Δ::NAT-STM#231	H99	2	Fig. 1; Supplementary Figure 1i and 2i (top panel)
YSB2621	MATα fzc39Δ::NAT-STM#231	H99	2	Fig. 1; Supplementary Figure 2i (bottom panel)
YSB3088	MATα fzc40Δ::NAT-STM#205	H99	2	Fig. 1; Supplementary Figure 1i and 2i (top panel)
YSB3758	MATα fzc40Δ::NAT-STM#205	H99	2	Fig. 1; Supplementary Figure 2i (bottom panel)
YSB1334	MATα fzc41Δ::NAT-STM#295	H99	2	Fig. 1; Supplementary Figure 1g and 2g (top panel)
YSB1335	MATα fzc41Δ::NAT-STM#295	H99	2	Fig. 1; Supplementary Figure 2g (bottom panel)
YSB687	MATα fzc42Δ::NAT-STM#122	H99	2	Fig. 1; Supplementary Figure 1h and 2h (top panel)
YSB690	MATα fzc42Δ::NAT-STM#122	H99	2	Fig. 1; Supplementary Figure 2h (bottom panel)
YSB517	MATα fzc43Δ::NAT-STM#191	H99	2	Fig. 1; Supplementary Figure 1f and 2f (top panel)
YSB2334	MATα fzc43Δ::NAT-STM#191	H99	2	Fig. 1; Supplementary Figure 2f (bottom panel)
YSB2182	MATα fzc44Δ::NAT-STM#5	H99	2	Fig. 1; Supplementary Figure 1i and 2i (top panel)
YSB2183	MATα fzc44Δ::NAT-STM#5	H99	2	Fig. 1; Supplementary Figure 2i (bottom panel)
YSB2221	MATα fzc45Δ::NAT-STM#58	H99	2	Fig. 1; Supplementary Figure 1i and 2i (top panel)
YSB2222	MATα fzc45Δ::NAT-STM#58	H99	2	Fig. 1; Supplementary Figure 2i (bottom panel)
YSB1209	MATα fzc46Δ::NAT-STM#177	H99	2	Fig. 1; Supplementary Figure 1f and 2f (top panel)
YSB1210	MATα fzc46Δ::NAT-STM#177	H99	2	Fig. 1; Supplementary Figure 2f (bottom panel)
YSB1406	MATα fzc47Δ::NAT-STM#102	H99	2	Fig. 1; Supplementary Figure 1f and 2f (top panel)
YSB1407	MATα fzc47Δ::NAT-STM#102	H99	2	Fig. 1; Supplementary Figure 2f (bottom panel)
YSB2646	MATα fzc48Δ::NAT-STM#290	H99	2	Fig. 1; Supplementary Figure 1g and 2g (top panel)
YSB2647	MATα fzc48Δ::NAT-STM#290	H99	2	Fig. 1; Supplementary Figure 2g (bottom panel)
YSB2171	MATα fzc49Δ::NAT-STM#5	H99	2	Fig. 1; Supplementary Figure 1f and 2f (top panel)
YSB2173	MATα fzc49Δ::NAT-STM#5	H99	2	Fig. 1; Supplementary Figure 2f (bottom panel)
YSB3131	MATα fzc50Δ::NAT-STM#204	H99	2	Fig. 1; Supplementary Figure 1i and 2i (top panel)
YSB3132	MATα fzc50Δ::NAT-STM#204	H99	2	Fig. 1; Supplementary Figure 2i (bottom panel)
YSB1842	MATα fzc51Δ::NAT-STM#159	H99	2	Fig. 1; Supplementary Figure 1g and 2g (top panel)
YSB1843	MATα fzc51Δ::NAT-STM#159	H99	2	Fig. 1; Supplementary Figure 2g (bottom panel)
YSB2972	MATα gat1Δ::NAT-STM#227	H99	2	Fig. 1; Supplementary Figure 1h and 2h (top panel)
YSB2973	MATα gat1Δ::NAT-STM#227	H99	2	Fig. 1; Supplementary Figure 2h (bottom panel)
YSB569	MATα gat203Δ::NAT-STM#220	H99	2	Fig. 1; Supplementary Figure 1g and 2g (top panel)
YSB570	MATα gat203Δ::NAT-STM#220	H99	2	Fig. 1; Supplementary Figure 2g (bottom panel)
YSB1311	MATα gat204Δ::NAT-STM#218	H99	2	Fig. 1; Supplementary Figure 1f and 2f (top panel)
YSB1312	MATα gat204Δ::NAT-STM#218	H99	2	Fig. 1; Supplementary Figure 2f (bottom panel)
YSB3033	MATα gat5Δ::NAT-STM#290	H99	2	Fig. 1; Supplementary Figure 1i and 2i (top panel)
YSB3034	MATα gat5Δ::NAT-STM#290	H99	2	Fig. 1; Supplementary Figure 2i (bottom panel)
YSB1385	MATα gat6Δ::NAT-STM#201	H99	2	Fig. 1; Supplementary Figure 1h and 2h (top panel)
YSB1386	MATα gat6Δ::NAT-STM#201	H99	2	Fig. 1; Supplementary Figure 2h (bottom panel)
YSB2699	MATα gat7Δ::NAT-STM#159	H99	2	Fig. 1; Supplementary Figure 1h and 2h (top panel)
YSB2700	MATα gat7Δ::NAT-STM#159	H99	2	Fig. 1; Supplementary Figure 2h (bottom panel)
YSB471	MATα gat8Δ::NAT-STM#125	H99	2	Fig. 1; Supplementary Figure 1f and 2f (top panel)
YSB472	MATα gat8Δ::NAT-STM#125	H99	2	Fig. 1; Supplementary Figure 2f (bottom panel)
YSB3154	MATα gln3Δ::NAT-STM#230	H99	2	Fig. 1; Supplementary Figure 1g and 2g (top panel)
YSB3155	MATα gln3Δ::NAT-STM#230	H99	2	Fig. 1; Supplementary Figure 2g (bottom panel)
YSB796	MATα grf1Δ::NAT-STM#296	H99	2	Fig. 1; Supplementary Figure 1h and 2h (top panel)
YSB797	MATα grf1Δ::NAT-STM#296	H99	2	Fig. 1; Supplementary Figure 2h (bottom panel)
YSB2481	MATα hap1Δ::NAT-STM#240	H99	2	Fig. 1; Supplementary Figure 1h and 2h (top panel)
YSB2482	MATα hap1Δ::NAT-STM#240	H99	2	Fig. 1; Supplementary Figure 2h (bottom panel)
YSB1850	MATα hcm1Δ::NAT-STM#177	H99	2	Fig. 1; Supplementary Figure 1i and 2i (top panel)
YSB1851	MATα hcm1Δ::NAT-STM#177	H99	2	Fig. 1; Supplementary Figure 2i (bottom panel)
YSB2390	MATα hcm101Δ::NAT-STM#211	H99	2	Fig. 1; Supplementary Figure 1h and 2h (top panel)
YSB2391	MATα hcm101Δ::NAT-STM#211	H99	2	Fig. 1; Supplementary Figure 2h (bottom panel)
YSB1382	MATα hel2Δ::NAT-STM#204	H99	2	Fig. 1; Supplementary Figure 1g and 2g (top panel)
YSB1383	MATα hel2Δ::NAT-STM#204	H99	2	Fig. 1; Supplementary Figure 2g (bottom panel)
YSB1175	MATα hlh1Δ::NAT-STM#146	H99	2	Fig. 1; Supplementary Figure 1g and 2g (top panel)
YSB1176	MATα hlh1Δ::NAT-STM#146	H99	2	Fig. 1; Supplementary Figure 2g (bottom panel)
YSB1147	MATα hlh2Δ::NAT-STM#224	H99	2	Fig. 1; Supplementary Figure 1h and 2h (top panel)
YSB1149	MATα hlh2Δ::NAT-STM#224	H99	2	Fig. 1; Supplementary Figure 2h (bottom panel)
YSB2244	MATα hlh4Δ::NAT-STM#295	H99	2	Fig. 1; Supplementary Figure 1i and 2i (top panel)
YSB2245	MATα hlh4Δ::NAT-STM#295	H99	2	Fig. 1; Supplementary Figure 2i (bottom panel)
YSB2609	MATα hlh5Δ::NAT-STM#210	H99	2	Fig. 1; Supplementary Figure 1h and 2h (top panel)
YSB3059	MATα hlh5Δ::NAT-STM#210	H99	2	Fig. 1; Supplementary Figure 2h (bottom panel)
YSB2282	MATα hob2Δ::NAT-STM#43	H99	2	Fig. 1; Supplementary Figure 1h and 2h (top panel)
YSB2283	MATα hob2Δ::NAT-STM#43	H99	2	Fig. 1; Supplementary Figure 2h (bottom panel)
YSB2001	MATα hob3Δ::NAT-STM#211	H99	2	Fig. 1; Supplementary Figure 1g and 2g (top panel)
YSB2002	MATα hob3Δ::NAT-STM#211	H99	2	Fig. 1; Supplementary Figure 2g (bottom panel)
YSB1435	MATα hob4Δ::NAT-STM#159	H99	2	Fig. 1; Supplementary Figure 1f and 2f (top panel)
YSB1437	MATα hob4Δ::NAT-STM#159	H99	2	Fig. 1; Supplementary Figure 2f (bottom panel)
YSB1255	MATα hob6Δ::NAT-STM#201	H99	2	Fig. 1; Supplementary Figure 1f and 2f (top panel)
YSB1256	MATα hob6Δ::NAT-STM#201	H99	2	Fig. 1; Supplementary Figure 2f (bottom panel)
YSB3026	MATα hob7Δ::NAT-STM#159	H99	2	Fig. 1; Supplementary Figure 1i and 2i (top panel)
YSB3027	MATα hob7Δ::NAT-STM#159	H99	2	Fig. 1; Supplementary Figure 2i (bottom panel)
YSB2295	MATα hsf2Δ::NAT-STM#205	H99	2	Fig. 1; Supplementary Figure 1f and 2f (top panel)
YSB2296	MATα hsf2Δ::NAT-STM#205	H99	2	Fig. 1; Supplementary Figure 2f (bottom panel)
YSB2527	MATα hsf3Δ::NAT-STM#273	H99	2	Fig. 1; Supplementary Figure 1g and 2g (top panel)
YSB2528	MATα hsf3Δ::NAT-STM#273	H99	2	Fig. 1; Supplementary Figure 2g (bottom panel)
YSB2211	MATα liv1Δ::NAT-STM#213	H99	2	Fig. 1; Supplementary Figure 1g and 2g (top panel)
YSB2212	MATα liv1Δ::NAT-STM#213	H99	2	Fig. 1; Supplementary Figure 2g (bottom panel)
YSB2089	MATα liv4Δ::NAT-STM#234	H99	2	Fig. 1; Supplementary Figure 1i and 2i (top panel)
YSB2634	MATα liv4Δ::NAT-STM#234	H99	2	Fig. 1; Supplementary Figure 2i (bottom panel)
YSB506	MATα mal13Δ::NAT-STM#230	H99	2	Fig. 1; Supplementary Figure 1f and 2f (top panel)
YSB507	MATα mal13Δ::NAT-STM#230	H99	2	Fig. 1; Supplementary Figure 2f (bottom panel)
YSB768	MATα mbf1Δ::NAT-STM#296	H99	2	Fig. 1; Supplementary Figure 1f and 2f (top panel)
YSB769	MATα mbf1Δ::NAT-STM#296	H99	2	Fig. 1; Supplementary Figure 2f (bottom panel)
YSB488	MATα mbs1Δ::NAT-STM#150	H99	2	Fig. 1; Supplementary Figure 1h and 2h (top panel)
YSB489	MATα mbs1Δ::NAT-STM#150	H99	2	Fig. 1; Supplementary Figure 2h (bottom panel)
YSB538	MATα mbs2Δ::NAT-STM#122	H99	2	Fig. 1; Supplementary Figure 1f and 2f (top panel)
YSB539	MATα mbs2Δ::NAT-STM#122	H99	2	Fig. 1; Supplementary Figure 2f (bottom panel)
YSB1302	MATα mcm1Δ::NAT-STM#218	H99	2	Fig. 1; Supplementary Figure 1h and 2h (top panel)
YSB1303	MATα mcm1Δ::NAT-STM#218	H99	2	Fig. 1; Supplementary Figure 2h (bottom panel)
YSB1178	MATα met32Δ::NAT-STM#58	H99	2	Fig. 1; Supplementary Figure 1h and 2h (top panel)
YSB1179	MATα met32Δ::NAT-STM#58	H99	2	Fig. 1; Supplementary Figure 2h (bottom panel)
YSB2133	MATα miz1Δ::NAT-STM#210	H99	2	Fig. 1; Supplementary Figure 1i and 2i (top panel)
YSB3366	MATα miz1Δ::NAT-STM#210	H99	2	Fig. 1; Supplementary Figure 2i (bottom panel)
YSB1172	MATα mln1Δ::NAT-STM#146	H99	2	Fig. 1; Supplementary Figure 1f and 2f (top panel)
YSB1173	MATα mln1Δ::NAT-STM#146	H99	2	Fig. 1; Supplementary Figure 2f (bottom panel)
YSB2727	MATα mlr1Δ::NAT-STM#116	H99	2	Fig. 1; Supplementary Figure 1h and 2h (top panel)
YSB2728	MATα mlr1Δ::NAT-STM#116	H99	2	Fig. 1; Supplementary Figure 2h (bottom panel)
YSB3096	MATα nrg1Δ::NAT-STM#123	H99	2	Fig. 1,4; Supplementary Figure 1h and 2h (top panel)
YSB3097	MATα nrg1Δ::NAT-STM#123	H99	2	Fig. 1; Supplementary Figure 2h (bottom panel)
YSB1181	MATα pan1Δ::NAT-STM#242	H99	2	Fig. 1; Supplementary Figure 1h and 2h (top panel)
YSB1183	MATα pan1Δ::NAT-STM#242	H99	2	Fig. 1; Supplementary Figure 2h (bottom panel)
YSB1249	MATα pip2Δ::NAT-STM#232	H99	2	Fig. 1; Supplementary Figure 1f and 2f (top panel)
YSB1250	MATα pip2Δ::NAT-STM#232	H99	2	Fig. 1; Supplementary Figure 2f (bottom panel)
YSB3099	MATα pip201Δ::NAT-STM#123	H99	2	Fig. 1; Supplementary Figure 1g and 2g (top panel)
YSB3100	MATα pip201Δ::NAT-STM#123	H99	2	Fig. 1; Supplementary Figure 2g (bottom panel)
YSB1046	MATα ppr1Δ::NAT-STM#288	H99	2	Fig. 1; Supplementary Figure 1f and 2f (top panel)
YSB1047	MATα ppr1Δ::NAT-STM#288	H99	2	Fig. 1; Supplementary Figure 2f (bottom panel)
YSB1898	MATα rds2Δ::NAT-STM#242	H99	2	Fig. 1; Supplementary Figure 1g and 2g (top panel)
YSB1899	MATα rds2Δ::NAT-STM#242	H99	2	Fig. 1; Supplementary Figure 2g (bottom panel)
YSB1366	MATα rim101Δ::NAT-STM#208	H99	2	Fig. 1; Supplementary Figure 1g and 2g (top panel)
YSB1367	MATα rim101Δ::NAT-STM#208	H99	2	Fig. 1; Supplementary Figure 2g (bottom panel)
YSB1300	MATα rlm1Δ::NAT-STM#234	H99	2	Fig. 1; Supplementary Figure 1f and 2f (top panel)
YSB1301	MATα rlm1Δ::NAT-STM#234	H99	2	Fig. 1; Supplementary Figure 2f (bottom panel)
YSB3164	MATα rum1Δ::NAT-STM#288	H99	2	Fig. 1; Supplementary Figure 1i and 2h (top panel)
YSB3747	MATα rum1Δ::NAT-STM#288	H99	2	Fig. 1; Supplementary Figure 2h (bottom panel)
YSB2680	MATα sip4Δ::NAT-STM#290	H99	2	Fig. 1; Supplementary Figure 1h and 2h (top panel)
YSB2681	MATα sip4Δ::NAT-STM#290	H99	2	Fig. 1; Supplementary Figure 2h (bottom panel)
YSB1358	MATα sip401Δ::NAT-STM#58	H99	2	Fig. 1; Supplementary Figure 1f and 2f (top panel)
YSB1359	MATα sip401Δ::NAT-STM#58	H99	2	Fig. 1; Supplementary Figure 2f (bottom panel)
YSB529	MATα sip402Δ::NAT-STM#270	H99	2	Fig. 1; Supplementary Figure 1f and 2f (top panel)
YSB530	MATα sip402Δ::NAT-STM#270	H99	2	Fig. 1; Supplementary Figure 2f (bottom panel)
YSB349	MATα skn7Δ::NAT-STM#201	H99	2	Fig. 1; Supplementary Figure 1g and 2g (top panel)
YSB350	MATα skn7Δ::NAT-STM#201	H99	2	Fig. 1; Supplementary Figure 2g (bottom panel)
YSB1542	MATα ste12Δ::NAT-STM#58	H99	2	Fig. 1; Supplementary Figure 1g and 2g (top panel)
YSB1543	MATα ste12Δ::NAT-STM#58	H99	2	Fig. 1; Supplementary Figure 2g (bottom panel)
YSB1390	MATα sxl1alphaΔ::NAT-STM#208	H99	2	Fig. 1; Supplementary Figure 1f and 2f (top panel)
YSB1391	MATα sxl1alphaΔ::NAT-STM#208	H99	2	Fig. 1; Supplementary Figure 2f (bottom panel)
YSB1464	MATα usv101Δ::NAT-STM#191	H99	2	Fig. 1; Supplementary Figure 1g and 2g (top panel)
YSB1465	MATα usv101Δ::NAT-STM#191	H99	2	Fig. 1; Supplementary Figure 2g (bottom panel)
YSB1587	MATα yap4Δ::NAT-STM#218	H99	2	Fig. 1; Supplementary Figure 1g and 2g (top panel)
YSB1661	MATα yap4Δ::NAT-STM#218	H99	2	Fig. 1; Supplementary Figure 2g (bottom panel)
YSB815	MATα yap1Δ::NAT-STM#296	H99	2	Fig. 1; Supplementary Figure 1g and 2g (top panel)
YSB1290	MATα yap1Δ::NAT-STM#296	H99	2	Fig. 1; Supplementary Figure 2g (bottom panel)
YSB1416	MATα yap2Δ::NAT-STM#218	H99	2	Fig. 1; Supplementary Figure 1i and 2i (top panel)
YSB1417	MATα yap2Δ::NAT-STM#218	H99	2	Fig. 1; Supplementary Figure 2i (bottom panel)
YSB3134	MATα yox101Δ::NAT-STM#227	H99	2	Fig. 1; Supplementary Figure 1g and 2g (top panel)
YSB3136	MATα yox101Δ::NAT-STM#227	H99	2	Fig. 1; Supplementary Figure 2g (bottom panel)
YSB2997	MATα yrm101Δ::NAT-STM#219	H99	2	Fig. 1; Supplementary Figure 1h and 2h (top panel)
YSB2998	MATα yrm101Δ::NAT-STM#219	H99	2	Fig. 1; Supplementary Figure 2h (bottom panel)
YSB2298	MATα yrm103Δ::NAT-STM#5	H99	2	Fig. 1; Supplementary Figure 1g and 2g (top panel)
YSB2299	MATα yrm103Δ::NAT-STM#5	H99	2	Fig. 1; Supplementary Figure 2g (bottom panel)
YSB2540	MATα zap103Δ::NAT-STM#234	H99	2	Fig. 1; Supplementary Figure 1g and 2g (top panel)
YSB2541	MATα zap103Δ::NAT-STM#234	H99	2	Fig. 1; Supplementary Figure 2g (bottom panel)
YSB2134	MATα zap104Δ::NAT-STM#204	H99	2	Fig. 1; Supplementary Figure 1f and 2f (top panel)
YSB2135	MATα zap104Δ::NAT-STM#204	H99	2	Fig. 1; Supplementary Figure 2f (bottom panel)
YSB2573	MATα zfc1Δ::NAT-STM#224	H99	2	Fig. 1; Supplementary Figure 1i and 2i (top panel)
YSB2574	MATα zfc1Δ::NAT-STM#224	H99	2	Fig. 1; Supplementary Figure 2i (bottom panel)
YSB2622	MATα zfc2Δ::NAT-STM#6	H99	2	Fig. 1; Supplementary Figure 1g and 2g (top panel)
YSB2623	MATα zfc2Δ::NAT-STM#6	H99	2	Fig. 1; Supplementary Figure 2g (bottom panel)
YSB2231	MATα zfc4Δ::NAT-STM#210	H99	2	Fig. 1; Supplementary Figure 1g and 2g (top panel)
YSB2232	MATα zfc4Δ::NAT-STM#210	H99	2	Fig. 1; Supplementary Figure 2g (bottom panel)
YSB2177	MATα zfc5Δ::NAT-STM#6	H99	2	Fig. 1; Supplementary Figure 1f and 2f (top panel)
YSB2178	MATα zfc5Δ::NAT-STM#6	H99	2	Fig. 1; Supplementary Figure 2f (bottom panel)
YSB1953	MATα zfc6Δ::NAT-STM#177	H99	2	Fig. 1; Supplementary Figure 1g and 2g (top panel)
YSB1954	MATα zfc6Δ::NAT-STM#177	H99	2	Fig. 1; Supplementary Figure 2g (bottom panel)
YSB481	MATα zfc7Δ::NAT-STM#224	H99	2	Fig. 1; Supplementary Figure 1g and 2g (top panel)
YSB482	MATα zfc7Δ::NAT-STM#224	H99	2	Fig. 1; Supplementary Figure 2g (bottom panel)
YSB3031	MATα zfc8Δ::NAT-STM#230	H99	2	Fig. 1; Supplementary Figure 1h and 2h (top panel)
YSB3032	MATα zfc8Δ::NAT-STM#230	H99	2	Fig. 1; Supplementary Figure 2h (bottom panel)
YSB2740	MATα znf2Δ::NAT-STM#211	H99	2	Fig. 1; Supplementary Figure 1i and 2i (top panel)
YSB2741	MATα znf2Δ::NAT-STM#211	H99	2	Fig. 1; Supplementary Figure 1i and 2i (bottom panel)
YSB1104	MATα hap2Δ::NAT-STM#123	H99	2	Fig. 1,3,4; Supplementary Figure 1f and 2f (top panel)
YSB1105	MATα hap2Δ::NAT-STM#123	H99	2	Fig. 1; Supplementary Figure 2f (bottom panel)
YSB2381	MATα ada2Δ::NAT-STM#232	H99	2	Fig. 1,3,4; Supplementary Figure 1g and 2g (top panel)
YSB2382	MATα ada2Δ::NAT-STM#232	H99	2	Fig. 1; Supplementary Figure 2g (bottom panel)
YSB1592	MATα jjj1Δ::NAT-STM#240	H99	2	Fig. 1,3,4; Supplementary Figure 1f and 2f (top panel)
YSB1594	MATα jjj1Δ::NAT-STM#240	H99	2	Fig. 1; Supplementary Figure 2f (bottom panel)
YSB2329	MATα pho4/hlh3Δ::NAT-STM#208	H99	2	Fig. 1,3,4; Supplementary Figure 1h and 2h (top panel), and 4
YSB2330	MATα pho4/hlh3Δ::NAT-STM#208	H99	2	Fig. 1; Supplementary Figure 2h (bottom panel), and 4
YSB676	MATα atf1Δ::NAT-STM#220	H99	2	Fig. 1,3,4; Supplementary Figure 1f and 2f (top panel)
YSB678	MATα atf1Δ::NAT-STM#220	H99	2	Fig. 1; Supplementary Figure 2f (bottom panel)
YSB1585	MATα hob5Δ::NAT-STM#219	H99	2	Fig. 1,3,4; Supplementary Figure 1f and 2f (top panel)
YSB1586	MATα hob5Δ::NAT-STM#219	H99	2	Fig. 1; Supplementary Figure 2f (bottom panel)
YSB1013	MATα stb4Δ::NAT-STM#125	H99	2	Fig. 1,3,4; Supplementary Figure 1g and 2g (top panel)
YSB1014	MATα stb4Δ::NAT-STM#125	H99	2	Fig. 1; Supplementary Figure 2g (bottom panel)
YSB1263	MATα sp1(crz1)Δ::NAT-STM#231	H99	2	Fig. 1,3,4; Supplementary Figure 1f and 2f (top panel)
YSB1264	MATα sp1(crz1)Δ::NAT-STM#231	H99	2	Fig. 1; Supplementary Figure 2f (bottom panel)
YSB2108	MATα zfc3Δ::NAT-STM#232	H99	2	Fig. 1,3,4; Supplementary Figure 1h and 2h (top panel)
YSB2386	MATα zfc3Δ::NAT-STM#232	H99	2	Fig. 1; Supplementary Figure 2h (bottom panel)
YSB2494	MATα sre1Δ::NAT-STM#242	H99	2	Fig. 1,3,4,5,6; Supplementary Figure 1i and 2i (top panel), 7d-f, 8a-h, 10a
YSB2493	MATα sre1Δ::NAT-STM#242	H99	2	Fig. 1; Supplementary Figure 2i (bottom panel)
YSB2308	MATα hob1Δ::NAT-STM#213	H99	2	Fig. 1,3,4,5,6; Supplementary Figure 1h and 2h (top panel), 7a-c, 8a-h, 10a
YSB2309	MATα hob1Δ::NAT-STM#213	H99	2	Fig. 1; Supplementary Figure 2h (bottom panel)
YSB2387	MATα pdr802Δ::NAT-STM#220	H99	2	Fig. 1,3,4,5; Supplementary Figure 1i and 2i (top panel)
YSB2388	MATα pdr802Δ::NAT-STM#220	H99	2	Fig. 1; Supplementary Figure 2i (bottom panel)
YSB2984	MATα fzc9Δ::NAT-STM#232	H99	2	Fig. 1,3,4; Supplementary Figure 1i and 2i (top panel)
YSB3266	MATα fzc9Δ::NAT-STM#232	H99	2	Fig. 1; Supplementary Figure 2i (bottom panel)
YSB510	MATα fzc1Δ::NAT-STM#116	H99	2	Fig. 1,3,4; Supplementary Figure 1f and 2f (top panel)
YSB511	MATα fzc1Δ::NAT-STM#116	H99	2	Fig. 1; Supplementary Figure 2f (bottom panel)
YSB3093	MATα fzc31Δ::NAT-STM#273	H99	2	Fig. 1,3,4; Supplementary Figure 1h and 2h (top panel)
YSB3094	MATα fzc31Δ::NAT-STM#273	H99	2	Fig. 1; Supplementary Figure 1h and 2h (bottom panel)
YSB3300	MATα gat201Δ::NAT-STM#273	H99	2	Fig. 1,3,4; Supplementary Figure 1i and 2i (top panel)
YSB3301	MATα gat201Δ::NAT-STM#273	H99	2	Fig. 1; Supplementary Figure 2i (bottom panel)
YSB3610	MATα hob1Δ::HOB1-NEO	YSB2308	This study	Supplementary Fig. 10a
YSB7467	MATα hob1Δ::HOB1-NEO	YSB2308	This study	Fig. 6; Supplementary Figure 7a-c, 8a-h
YSB5793	MATα hob1Δ::HOB1R265-NEO	YSB2308	This study	Fig. 6; Supplementary Figure 7a-c
YSB4847	MATα sre1Δ + SRE1-NEO	YSB2494	This study	Fig. 6; Supplementary Figure 7d-f, 8a-h, 10a
YSB3690	MATα hob1Δ::NAT-STM#213	XL280	This study	Fig. 6; Supplementary Figure 6a, 7m-o, 8a-h
YSB4576	MATα hob1Δ::HOB1-NEO	YSB3690	This study	Fig. 6; Supplementary Figure 7m-o, 8a-h
YSB3940	MATα sre1Δ::NAT-STM#242	XL280	This study	Fig. 6; Supplementary Figure 6b, 7p-r, 8a-h
YSB4904	MATα sre1Δ::SRE1-NEO	YSB3940	This study	Fig. 6; Supplementary Figure 7p-r, 8a-h
YSB3273	MATα hob1Δ::NAT-STM#213	R265	This study	Fig. 6; Supplementary Figure 6c; 7g-I, 8a-h, 10b
YSB4642	MATα hob1Δ::HOB1-NEO	YSB3273	This study	Fig. 6; Supplementary Figure 7g-I, 8a-h, 10b
YSB3315	MATα sre1Δ::NAT-STM#242	R265	This study	Fig. 6; Supplementary Figure 6d, 7j-l, 8a-h, 10b
YSB4727	MATα sre1Δ::SRE1-NEO	YSB3315	This study	Fig. 6; Supplementary Figure 7j-l, 8a-h, 10b
Supplementary Data 4 References
1	Lee, K. T. et al. Systematic functional analysis of kinases in the fungal pathogen Cryptococcus neoformans. Nat Commun 7, 12766 (2016).
2	Jung, K. W. et al. Systematic functional profiling of transcription factor networks in Cryptococcus neoformans. Nat Commun 6, 6757 (2015).
3	Perfect, J. R., Ketabchi, N., Cox, G. M., Ingram, C. W. & Beiser, C. L. Karyotyping of Cryptococcus neoformans as an epidemiological tool. J Clin Microbiol 31, 3305-3309 (1993).
4	Zhai, B. et al. Congenic strains of the filamentous form of Cryptococcus neoformans for studies of fungal morphogenesis and virulence. Infect Immun 81, 2626-2637 (2013).
5	Kidd, S. E. et al. A rare genotype of Cryptococcus gattii caused the cryptococcosis outbreak on Vancouver Island (British Columbia, Canada). Proc Natl Acad Sci U S A 101, 17258-17263 (2004).
6	Mortimer, R. K. & Johnston, J. R. Genealogy of principal strains of the yeast genetic stock center. Genetics 113, 35-43 (1986).
7	Bahn, Y. S., Geunes-Boyer, S. & Heitman, J. Ssk2 mitogen-activated protein kinase kinase kinase governs divergent patterns of the stress-activated Hog1 signaling pathway in Cryptococcus neoformans. Eukaryot Cell 6, 2278-2289 (2007).
8	Bahn, Y. S., Kojima, K., Cox, G. M. & Heitman, J. Specialization of the HOG pathway and its impact on differentiation and virulence of Cryptococcus neoformans. Mol Biol Cell 16, 2285-2300 (2005).
