# Supplementary material for: Fungal kinases and transcription factors regulating brain infection in Cryptococcus neoformans
Source: Nat Commun. 2020 Mar 23;11:1521. doi: 10.1038/s41467-020-15329-2 (PMC7090016; doi:10.1038/s41467-020-15329-2)
Supplement: Supplementary file 8 — Supplementary Data 5 [file 41467_2020_15329_MOESM8_ESM.xlsx]

## Sheet: Sheet1
Supplementary Data 5. Primers used in this study
Name	Sequence	Description	References
-	-	STM-specific qPCR primer sets	1,2
B79	TGTGGATGCTGGCGGAGGATA	Screening primer on the NAT cassette	1
B1026	GTAAAACGACGGCCAGTGAGC	M13F	1
B1027	CAGGAAACAGCTATGACCATG	M13R	1
B1454	AAGGTGTTCCCCGACGACGAATCG	NAT split marker primer 1	1
B1455	AACTCCGTCGCGAGCCCCATCAAC	NAT split marker primer 2	1
B9078	TGCACTTGTTTCTGGGCAA	Primer 1 of 5’-flanking region of MPR1	This study
B9079	TCACTGGCCGTCGTTTTACGGTGGCGATACTACGGTAAT	Primer 2 of 5’-flanking region of MPR1	This study
B9080	CATGGTCATAGCTGTTTCCTGCGACCAAATCTTGACTGGC	Primer 1 of 3’-flanking region of MPR1	This study
B9081	TGTCTGCTTGAAACAGTCC	Primer 2 of 3’-flanking region of MPR1	This study
B9082	CTCACAATATTCAGCCCGTT	Screening primer of MPR1 disruption	This study
B9083	CATGATTCGACCATCACGG	Primer for Southern probe of MPR1 paired with B9079	This study
B7794	TTGCTTTCCCTTTCTTCCTC	qPCR primer 1 of URE1	This study
B7795	GGTGGTGAGGATGAGTTTG	qPCR primer 2 of URE1	This study
B8652	ACTCACGGATGACTGTTTG	qPCR primer 1 of CPS1	This study
B8653	ATACCACCGTCAATGTGTG	qPCR primer 2 of CPS1	This study
B8654	CTTCAACCGAGGTCATACTC	qPCR primer 1 of ITR1a	This study
B8655	AGATTCCGATACCAAGGGC	qPCR primer 2 of ITR1a	This study
B8658	CCCTTTGGTCAGGTGATTTC	qPCR primer 1 of ITR3c	This study
B8659	GCTGAAATAGGGATGGAACAG	qPCR primer 2 of ITR3c	This study
B8656	CGAGGTTCTTGATGATGCTG	qPCR primer 1 of MPR1	This study
B8657	ATCCGAGGAAAGTCTGAGCC	qPCR primer 2 of MPR1	This study
B8660	GTTGCCCACAAATCTTCTTG	qPCR primer 1 of PLB1	This study
B8661	GCGTTGGTTTCAGTGTAAAG	qPCR primer 2 of PLB1	This study
B8650	CCTGTTGGTGGATGGATTAG	qPCR primer 1 of FNX1	This study
B8651	GGAACCACAACAAAGGTGTAG	qPCR primer 2 of FNX1	This study
B8648	AAGAACGGGTTGAAGAGAAG	qPCR primer 1 of RUB1	This study
B8649	AGTCTTGGATGGTTTTGTCG	qPCR primer 2 of RUB1	This study
B6368	TGATGCCGAAATGGCTGTAA	qPCR primer 1 of ADA2	This study
B2187	TTCATCTGGAGGACGAGTG	qPCR primer 2 of ADA2	This study
B6645	TGCATGATGATGATCAGCAGG	qPCR primer 1 of BZP2	This study
B5049	GTAATGTCAGTGAGTGCGG	qPCR primer 2 of BZP2	This study
B6381	CCCAGCCCGGGCCATCGA	qPCR primer 1 of HAP2	This study
B2253	GCGTCACTTTGGACATACTC	qPCR primer 2 of HAP2	This study
B6372	CCGATGCTTAAACCTACGCAT	qPCR primer 1 of PHO4/HLH3	This study
B6386	CAGGATGATACTTTTGGACTGC	qPCR primer 2 of PHO4/HLH3	This study
B8548	GTGGCGGCGGCGGAGACGG	qPCR primer 1 of FZC6	This study
B5143	GCTTGGTCGGATAAAGATG	qPCR primer 2 of FZC6	This study
B9949	ACAGACCTCCGCTCGTTGT	qPCR primer 1 of FAP1	This study
B5171	GCTTTTGCCTGCTATTGAC	qPCR primer 2 of FAP1	This study
B9948	ATGATCCCAAATCGAAGCTG	qPCR primer 1 of JJJ1	This study
B5007	GTATCATCCATTTTCCTGGC	qPCR primer 2 of JJJ1	This study
B8563	CTGTTTTCCCTGGTCTCAAC	qPCR primer 1 of ERT1	This study
B8564	GACAGAGTTGTTCACGAGG	qPCR primer 2 of ERT1	This study
B6379	ATCGGAGTTCATCAGCAGC	qPCR primer 1 of FZC1	This study
B884	AGTGGGAATCGTCGTTGAC	qPCR primer 2 of FZC1	This study
B8962	ATCCCGCTGGCAAAGAGACATC	qPCR primer 1 of FZC9	This study
B836	CTTTTTTCCGCTGGTTTCTC	qPCR primer 2 of FZC9	This study
B8598	AAATGTCCCGAAAAGGAAG	qPCR primer 1 of FZC31	This study
B4951	TCTCTTCTTCTTCTGACCTGC	qPCR primer 2 of FZC31	This study
B9061	TTTCGTAGCCTGTAAGTGGC	qPCR primer 1 of PDR802	This study
B4913	GGAACATTGGGAAAAGGTG	qPCR primer 2 of PDR802	This study
B6394	CCTCGCAAGTTCCCCAGCTA	qPCR primer 1 of HOB1	This study
B2803	TGTATGAGGTCTTGTCCACC	qPCR primer 2 of HOB1	This study
B6377	GAACAAGACTCGAGCTTCGC	qPCR primer 1 of SRE1	This study
B5718	CGAAGGGGAACTGGTTATC	qPCR primer 2 of SRE1	This study
B6387	GACGTCAAGCCAATAATCGA	qPCR primer 1 of HXL1	This study
B1885	CGTTCTCCGTCTTGATAGC	qPCR primer 2 of HXL1	This study
B6650	GCAACCCCCGTACAGGTATC	qPCR primer 1 of NRG1	This study
B4926	GCTATGTTCAGGAGCGATAC	qPCR primer 2 of NRG1	This study
B9243	CATCCCGTCGCCACAGC	qPCR primer 1 of GAT201	This study
B9422	GGAGTATGGCTGAAATCTG	qPCR primer 2 of GAT201	This study
B9062	GTTCGAGACTTTCAATGCCC	qPCR primer 1 of ACT1	This study
B9063	ACCAGAGTCAAGAACGATAC	qPCR primer 2 of ACT1	This study
B10187	GCTGGTCATCATCAAGGAC	qPCR primer 1 of R265_ITR1	This study
B10188	CAAGACCTCCTAGTAATGC	qPCR primer 2 of R265_ITR1	This study
B10189	CGTCTTCCAGCGTATTTATC	qPCR primer 1 of R265_ITR3	This study
B10190	CAGACTGAAGTGCGGTTGTG	qPCR primer 2 of R265_ITR3	This study
B10166	CACACTCTCAAGCCCAAAC	qPCR primer 1 of R265_MPR1	This study
B10167	GAGCAGGAACATCAGATAC	qPCR primer 2 of R265_MPR1	This study
B10177	CGACCAGTTACATCTATGGC	qPCR primer 1 of R265_FZC9	This study
B10178	GGTCTGTCAAGCTTTCGGGT	qPCR primer 2 of R265_FZC9	This study
B10164	TTGGACTACCACAAACGG	qPCR primer 1 of R265_FZC31	This study
B10165	AAATCCGCCAAAGGTTCA	qPCR primer 2 of R265_FZC31	This study
B10162	CTGGCAATAAATCCTGGTC	qPCR primer 1 of R265_PDR802	This study
B10163	TGTGATTGCTGTTCGTTGA	qPCR primer 2 of R265_PDR802	This study
B10183	ATTCGCAACACCATCCTC	qPCR primer 1 of R265_HOB1	This study
B10184	GATGGACCGGCGACAGAAGT	qPCR primer 2 of R265_HOB1	This study
B10193	GCCACCATTTTGATAGGG	qPCR primer 1 of R265_SRE1	This study
B10194	CTCTCCTGAATGTCTCAAGC	qPCR primer 2 of R265_SRE1	This study
B10185	CCCATCAGAAATCGTTAGC	qPCR primer 1 of R265_HXL1	This study
B10186	AGGTGAAGGCTCGATTATGG	qPCR primer 2 of R265_HXL1	This study
B10191	CACCAATCCAGGTCCTAAC	qPCR primer 1 of R265_NRG1	This study
B10192	GTTGAGTCATAGCCACCCCAG	qPCR primer 2 of R265_NRG1	This study
B10179	CTTCATCACCCAGATTTCAG	qPCR primer 1 of R265_GAT201	This study
B10180	CAAACTCATGTTGTTATTCT	qPCR primer 2 of R265_GAT201	This study
B10181	GCCACAAGCAGATTCAAG	qPCR primer 1 of R265_PHO4	This study
B10182	AGAAATATTTGAGCTTTGTC	qPCR primer 2 of R265_PHO4	This study
B6878	CGGTATCGTCACAAACTGG	qPCR primer 1 of R265_ACT1	This study
B6879	TAAGAAGAACGGGGTGCTC	qPCR primer 2 of R265_ACT1	This study
B2798	ATTCCAGAGCCTCACTTGC	Screening primer of HOB1 paired with B79 (H99)	2
B2799	TCCATTTGGGGGTTTCAG	Primer 1 of 5’-flaking region of HOB1 (H99)	2
B2800	TCACTGGCCGTCGTTTTACTGTCTTCGTTCTTGCCCTCC	Primer 2 of 5’-flaking region of HOB1 (H99)	2
B2801	CATGGTCATAGCTGTTTCCTGCGTTGACAGAAGAGGACAAGG	Primer 1 of 3’-flaking region of HOB1 (H99)	2
B2802	TGACAGATGATGAGCAGAGG	Primer 2 of 3’-flaking region of HOB1 (H99)	2
B5440	CCTGCTTGTCACTACACTGAG	Probe primer of HOB1 (H99) paired with B2799	2
B5629	AGAGGACTGAGACTTTTGTCG	Screening primer of SRE1 paired with B79 (H99)	2
B5630	TAGGTAGTTCCTGCTCGTGG	Primer 1 of 5’-flaking region of SRE1 (H99)	2
B5631	TCACTGGCCGTCGTTTTACCATCTTGTCCTGTAATGAGGC	Primer 2 of 5’-flaking region of SRE1 (H99)	2
B5632	CATGGTCATAGCTGTTTCCTGGATTGGAGGGCGATTTAG	Primer 1 of 3’-flaking region of SRE1 (H99)	2
B5633	CAACAAGGTCCAAGAAACTG	Primer 2 of 3’-flaking region of SRE1 (H99)	2
B5718	CGAAGGGGAACTGGTTATC	Probe primer of SRE1 (H99) with B5630	2
B6219	GCAGTTGACACTAGCGGC	Screening primer of HOB1 with B79 (XL280)	This study
B6220	GACGAGATGGAGAGGCTC	Primer 1 of 5’-flaking region of HOB1 (XL280)	This study
B6272	TCACTGGCCGTCGTTTTACCAACAGCCGCTTCTATTG	Primer 2 of 5’-flaking region of HOB1 (XL280)	This study
B6222	CATGGTCATAGCTGTTTCCTGGAACCGAACGTAGAAGCG	Primer 1 of 3’-flaking region of HOB1 (XL280)	This study
B6273	CGAAAGAGAAGAAGACGGA	Primer 2 of 3’-flaking region of HOB1 (XL280)	This study
B6274	ATTGGCTGAAAGAGGAGC	Probe primer of HOB1 (XL280) with B6219	This study
B10568	GGACCTGTTTGAGTTGATAGC	Screening primer of SRE1 with B79 (XL280)	This study
B10569	TCGTCCAAAATGGTCTCTC	Primer 1 of 5’-flaking region of SRE1 (XL280)	This study
B10570	TCACTGGCCGTCGTTTTACGCAACAATCAGCACAGTTC	Primer 2 of 5’-flaking region of SRE1 (XL280)	This study
B6281	CATGGTCATAGCTGTTTCCTGGGTAGACATTCTTGCCAGG	Primer 1 of 3’-flaking region of SRE1 (XL280)	This study
B6282	AGAGTTGGACTTTCGTTGG	Primer 2 of 3’-flaking region of SRE1 (XL280)	This study
B8579	AAACCCAGGAACAACACG	Probe primer of SRE1 (XL280) with B10569	This study
B6207	TGACCCATTTGGTATGACC	Screening primer of HOB1 with B79 (R265)	This study
B6208	CACACTCCTAACCCTGAACAC	Primer 1 of 5’-flaking region of HOB1 (R265)	This study
B6209	TCACTGGCCGTCGTTTTACTTCTATTGCTTGGGCTGC	Primer 2 of 5’-flaking region of HOB1 (R265)	This study
B6210	CATGGTCATAGCTGTTTCCTGAGTATTTCCCTGTCGCACC	Primer 1 of 3’-flaking region of HOB1 (R265)	This study
B6211	GAGGATAGAAAAGGGGAAGG	Primer 2 of 3’-flaking region of HOB1 (R265)	This study
B6212	ATCAGGGTTAGGATTGCG	Probe primer of HOB1 (R265) with B6207	This study
B6231	AGGACTGATTGACCCTGTG	Screening primer of SRE1 with B79 (R265)	This study
B6232	AGTGGCTCTCTTTCGGACTC	Primer 1 of 5’-flaking region of SRE1 (R265)	This study
B6233	TCACTGGCCGTCGTTTTACGAATGGAGCAGTGAGTTCAG	Primer 2 of 5’-flaking region of SRE1 (R265)	This study
B6234	CATGGTCATAGCTGTTTCCTGTGGGTGTGGAATCTGAAG	Primer 1 of 3’-flaking region of SRE1 (R265)	This study
B6235	GCCTAAGCATAACAATGAGG	Primer 2 of 3’-flaking region of SRE1 (R265)	This study
B6236	AGCGGAACTGTGACTATGC	Probe primer of SRE1 (R265) with B6231	This study
B9197	GCGAACCAACATCTTCACAG	Screening primer of complementation of HOB1 (H99) paired with B5440	This study
B8536	GCGGCCGCAACGGATTTGTATCGCTCC	Primer 1 for the complemented strain of HOB1 (H99)	This study
B6538	GTAGCGGCCGCATACCCAGCGGTTATTGC	Primer 2 for the complementation of HOB1 (H99)	This study
B6325	AGTCCATTTGGGGGTTTC	Sequencing primer 1 for the complementation of HOB1 (H99)	This study
B6326	CCGATTTGAACTGGACCAC	Sequencing primer 2 for the complementation of HOB1 (H99)	This study
B6327	ATAGAAGCGGCTGTTGCTC	Sequencing primer 3 for the complementation of HOB1 (H99)	This study
B6328	TTGACCCATACTCCTCATCTAC	Sequencing primer 4 for the complementation of HOB1 (H99)	This study
B6329	CTTCAGGACGCTTTGTTATC	Sequencing primer 5 for the complementation of HOB1 (H99)	This study
B5630	TAGGTAGTTCCTGCTCGTGG	Screening primer 1 for the complementation of SRE1 (H99)	This study
B5718	CGAAGGGGAACTGGTTATC	Screening primer 2 for the complementation of SRE1 (H99)	This study
B8212	CCCGGGTAGGTAGTTCCTGCTCGTGG	Primer 1 for the complementation of SRE1 (H99)	This study
B8213	CCGCGGCAAGGGATGCTTGC	Primer 2 for the complementation of SRE1 (H99)	This study
B8214	CCGCGGCACTTGTAGCTGAC	Primer 3 for the complementation of SRE1 (H99)	This study
B8215	GCGGCCGCCGCAAGGCACAATAATGC	Primer 4 for the complementation of SRE1 (H99)	This study
B8216	AGGGATTTACAGGGGAAGC	Sequencing primer 1 for the complementation of SRE1 (H99)	This study
B8217	AACCTTCCTTTCATCTCGC	Sequencing primer 2 for the complementation of SRE1 (H99)	This study
B8218	TCTATCCCTCTCACTGCGAG	Sequencing primer 3 for the complementation of SRE1 (H99)	This study
B8219	ATGTCATTCTCTTTCGTCCC	Sequencing primer 4 for the complementation of SRE1 (H99)	This study
B8220	TTACTGTGCTTGGATTGCC	Sequencing primer 5 for the complementation of SRE1 (H99)	This study
B8221	ATGGGTGGGTGTGGAATCTG	Sequencing primer 6 for the complementation of SRE1 (H99)	This study
B8222	AGCAGCAGCAGTCTTTTAG	Sequencing primer 7 for the complementation of SRE1 (H99)	This study
B8047	CGAACAGTGCCATCTTTTG	Screening primer for the complementation of HOB1 (XL280) paired with B6274	This study
B8045	GGTACCCATTCCACACACAGAACCC	Primer 1 of complementation of HOB1 (XL280)	This study
B8046	GCGGCCGCAATCCTCGCTGGACTGGTAG	Primer 2 of complementation of HOB1 (XL280)	This study
B8048	ACCTTGGGCATTTGGGACTG	Sequencing primer 1 for the complementation of HOB1 (XL280)	This study
B8049	ACAACCATTCACTGCCCTG	Sequencing primer 2 for the complementation of HOB1 (XL280)	This study
B8050	AGCAGGCAGTTGGTTGTTG	Sequencing primer 3 for the complementation of HOB1 (XL280)	This study
B8051	CGGGAAGATGTGTTGACAG	Sequencing primer 4 for the complementation of HOB1 (XL280)	This study
B8354	ATTCCACACTTACCAGCAC	Screening primer 1 for the complementation of SRE1 (XL280) with B8579	This study
B8350	TCTAGAGTTCTCGGACCTGTTTGAG	Primer 1 for the complementation of SRE1 (XL280)	This study
B8351	GCTAGCCTGCCCTCATAATTAGCCGA	Primer 2 for the complementation of SRE1 (XL280)	This study
B8352	GCTAGCTAATGGGAGAAATAAGGTTA	Primer 3 for the complementation of SRE1 (XL280)	This study
B8353	GGGCCCAAAAGCAGGGTGGGATTAC	Primer 4 for the complementation of SRE1 (XL280)	This study
B8355	GAAAGTGGGAGACTCAAGC	Sequencing primer 1 for the complementation of SRE1 (XL280)	This study
B8356	TCATACAATCTGGAGACCCTAC	Sequencing primer 2 for the complementation of SRE1 (XL280)	This study
B8357	ATTGTGAGTTGGGGTGTCC	Sequencing primer 3 for the complementation of SRE1 (XL280)	This study
B8358	ATTGTGAGTTGGGGTGTCC	Sequencing primer 4 for the complementation of SRE1 (XL280)	This study
B8359	ACCCACAGTCAATGTCCTC	Sequencing primer 5 for the complementation of SRE1 (XL280)	This study
B8360	TCCATTTGCTCCCAGGAAC	Sequencing primer 6 for the complementation of SRE1 (XL280)	This study
B8361	TTCTGCTTCCACCGTCTTCCGTTC	Sequencing primer 7 for the complementation of SRE1 (XL280)	This study
B8362	CGTTTATTCATCCACCTGGTC	Sequencing primer 8 for the complementation of SRE1 (XL280)	This study
B8363	GAGCGAGAGAATACATTACGAG	Sequencing primer 9 for the complementation of SRE1 (XL280)	This study
B7897	CCTCAAGACAAAATCTGTGCTG	Screening primer for the complementation of HOB1 (R265) with B6212	This study
B7895	GCGGCCGCTTGAAGCAGAGGCAATACG	Primer 1 for the complementation of HOB1 (R265)	This study
B7896	CCGCCACTTCCTTGCTGTTGGATG	Primer 2 for the complementation of HOB1 (R265)	This study
B7898	AGCATCTGTAAAGCGTCCC	Sequencing primer 1 for the complementation of HOB1 (R265)	This study
B7899	GAACGGTAATGAGAGGAACATC	Sequencing primer 2 for the complementation of HOB1 (R265)	This study
B7900	AGAGAGAAGAGACACTCGGG	Sequencing primer 3 for the complementation of HOB1 (R265)	This study
B7901	AGAGGAAGAGGGATGAAGTG	Sequencing primer 4 for the complementation of HOB1 (R265)	This study
B7902	GGCTTGTTCTTCTGCTACTTG	Sequencing primer 5 for the complementation of HOB1 (R265)	This study
B8193	GCAGAAGTTGAAATCCATCG	Screening primer for the complementation of SRE1 (R265) with B8190	This study
B8182	CCCGGGATGGCTAACGGTAGTCAGC	Primer 1 for the complementation of SRE1 (R265)	This study
B8183	CTCGAGACGATCCCGACGAC	Primer 2 for the complementation of SRE1 (R265)	This study
B8184	CTCGAGAAAGAAGGTCCAAA	Primer 3 for the complementation of SRE1 (R265)	This study
B8185	TCTAGAGCGGCCGCAGCATTGGTCACTTACGC	Primer 4 for the complementation of SRE1 (R265)	This study
B8186	AATAATGGAACGACGGAGC	Sequencing primer 1 for the complementation of SRE1 (R265)	This study
B8187	TGTTCCTGATTCCAGAGCC	Sequencing primer 2 for the complementation of SRE1 (R265)	This study
B8188	TGACTTGCGGGATGCCATAC	Sequencing primer 3 for the complementation of SRE1 (R265)	This study
B8189	GGTGTGGAGACTTCTTGTC	Sequencing primer 4 for the complementation of SRE1 (R265)	This study
B8190	CCGCTTTTGACAAGGAAATC	Sequencing primer 5 for the complementation of SRE1 (R265)	This study
B8191	GGATTGGAGGGCGATTTAG	Sequencing primer 6 for the complementation of SRE1 (R265)	This study
B8192	TACGCAACAACCGCTTACC	Sequencing primer 7 for the complementation of SRE1 (R265)	This study
B8536	GCGGCCGCAACGGATTTGTATCGCTCC	Primer 1 of H99 HOB1 promoter cloning for gene-swapping	This study
B8537	CATATGGATGGTGTATGTAGGTGAAA	Primer 1 of H99 HOB1 promoter cloning for gene-swapping	This study
B8542	GTAACCCATTTGGTATGACCC	Sequencing primer 1 of HOB1 gene-swapping	This study
B8543	CCGATTTGAACTGGACCAC	Sequencing primer 2 of HOB1 gene-swapping	This study
B8544	GTTCACCCTTGCCTGATAC	Sequencing primer 3 of HOB1 gene-swapping	This study
B8545	ATTTTCCTCCTTGCTCACG	Sequencing primer 4 of HOB1 gene-swapping	This study
B8546	GAGTATTTCCCTGTCGCAC	Sequencing primer 5 of HOB1 gene-swapping	This study
B8547	CTGAGCCCTTTCTCTTTCTG	Sequencing primer 6 of HOB1 gene-swapping	This study
B8535	GGCATTATCAAAACCTGCG	Screening primer 1 of HOB1 gene-swapping (with B6212)	This study
Supplementary Data 5 References
1	Lee, K. T. et al. Systematic functional analysis of kinases in the fungal pathogen Cryptococcus neoformans. Nat Commun 7, 12766 (2016).
2	Jung, K. W. et al. Systematic functional profiling of transcription factor networks in Cryptococcus neoformans. Nat Commun 6, 6757 (2015).
