# Supplementary material for: Fungal kinases and transcription factors regulating brain infection in Cryptococcus neoformans
Source: Nat Commun. 2020 Mar 23;11:1521. doi: 10.1038/s41467-020-15329-2 (PMC7090016; doi:10.1038/s41467-020-15329-2)
Supplement: Supplementary file 10 — Source Data [file 41467_2020_15329_MOESM10_ESM.xlsx]

## Sheet: Cover
	Fungal kinases and transcription factors regulating brain infection in Cryptococcus neoformans
	Kyung-Tae Lee1†, Joohyeon Hong1†, Dong-Gi Lee1†, Minjae Lee1, Suyeon Cha1, Yu-Gyeong Lim1, Kwang-Woo Jung2, Areum Hwangbo1, Yelin Lee1, Shang-Jie Yu3, Ying-Lien Chen3, Jong-Seung Lee4, Eunji Cheong1*, and Yong-Sun Bahn1*
	1Department of Biotechnology, College of Life Science and Biotechnology, Yonsei
	University, Seoul 03722, Korea
	2Research Division for Biotechnology, Korea Atomic Energy Research Institute, Jeongeup
	56212, Korea
	3Department of Plant Pathology and Microbiology, National Taiwan University, Taipei
	10617, Taiwan
	4AmtixBio Co., Ltd., Seoul 05836, Korea
	†These authors contributed equally to this work.
	*Correspondence and requests for materials should be addressed to
	E.C. (email: eunjicheong@yonsei.ac.kr) or Y.-S.B. (ysbahn@yonsei.ac.kr)
	Source Data. Source data for Supplementary Figs 5, 6, and 7. Full scan blot and gel images for Southern blot and diagnostic PCR data used in Supplementary Figs 5, 6a-b, 6c, 6d, 7b-c, 7e-f, 7h-I, 7k-l, 7n-o, and 7q-r are shown in each sheet of this excel source data file.

## Sheet: Supplementary Fig. 5
Supplementary Figure 5. Southern blot data of C. neoformans WT (H99) and mpr1Δ (YSB5492) mutant strains.

## Sheet: Supplementary Fig. 6a,b
Supplementary Figure 6. Southern blot data of C. neoformans WT (XL280), hob1Δ, and sre1Δ mutant strains.

## Sheet: Supplementary Fig. 6c
Supplementary Figure 6c. Southern blot data of C. deuterogattii WT (R265) and hob1Δ mutant strains.

## Sheet: Supplementary Fig. 6d
Supplementary Figure 6d. Southern blot data of C. deuterogattii WT (R265) and sre1Δ mutant strains.

## Sheet: Supplementary Fig. 7b,c
Supplementary Figure 7. Diagnostic PCR gel image (b) and Southern blot data (c) of HOB1 genetic complementation in H99 hob1Δ mutant.
(b)														(c)

## Sheet: Supplementary Fig. 7e,f
Supplementary Figure 7. Diagnostic PCR gel image (e) and Southern blot data (f) of SRE1 genetic complementation in H99 sre1Δ mutant.
(e)							(f)

## Sheet: Supplementary Fig. 7h,i
Supplementary Figure 7. Diagnostic PCR gel image (h) and Southern blot data (i) of HOB1 genetic complementation in R265 hob1Δ mutant.
(h)							(i)

## Sheet: Supplementary Fig. 7k,l
Supplementary Figure 7. Diagnostic PCR gel image (k) and Southern blot data (l) of SRE1 genetic complementation in R265 sre1Δ mutant.
(k)														(l)

## Sheet: Supplementary Fig. 7n,o
Supplementary Figure 7. Diagnostic PCR gel image (n) and Southern blot data (o) of HOB1 genetic complementation in XL280 hob1Δ mutant.
(n)							(o)

[truncated: 1 more sheets: Supplementary Fig. 7q,r]
